# Supplementary material for: Bis(2-amino-4-phenyl-1,3-thia­zol-3-ium) tetra­chlorido­palladate(II)
Source: Acta Crystallogr Sect E Struct Rep Online. 2014 Jul 11;70(Pt 8):m295. doi: 10.1107/S1600536814015360 (PMC4158524; doi:10.1107/S1600536814015360)
Supplement: Supplementary file 1 [file e-70-0m295-sup1.cif]

##############################################################################
#                                                                            #
# This CIF contains the data in a paper accepted for publication in          #
# Acta Crystallographica Section E. It conforms to the requirements of       #
# Notes for Authors for Acta Crystallographica Section E, and has been       #
# peer reviewed under the auspices of the IUCr Commission on Journals.       #
#                                                                            #
# Full details of the Crystallographic Information File format               #
# are given in the paper "The Crystallographic Information File (CIF):       #
# a New Standard Archive File for Crystallography" by S. R. Hall, F. H.      #
# Allen and I. D. Brown [Acta Cryst. (1991), A47, 655-685].                  #
#                                                                            #
# The current version of the core CIF dictionary is obtainable from          #
# ftp://ftp.iucr.org/pub/cif_core.dic.                                       #
#                                                                            #
# Software is freely available for graphical display of the structure(s)     #
# in this CIF. For information consult the CIF software page                 #
# http://www.iucr.org/resources/cif/software.                                #
#                                                                            #
# This file may be used for bona fide research purposes within the           #
# scientific community so long as proper attribution is given to the journal # 
# article from which it was obtained.                                        #
#                                                                            #
##############################################################################
data_I
_audit_creation_method     SHELXL-2013
_journal_date_recd_electronic     2014-06-18
_journal_date_accepted     2014-07-01
_journal_name_full     'Acta Crystallographica, Section E'
_journal_year     2014
_journal_volume     70
_journal_issue      8
_journal_page_first     m295
_journal_page_last     m295
_journal_paper_category     QM
_journal_paper_doi     10.1107/S1600536814015360
_journal_coeditor_code     PJ2013
_publ_contact_author_name     'David C\'aceres-Castillo'
_publ_contact_author_address
;
Facultad de Qu\'imica, Universidad Aut\'onoma de Yucat\'an, Calle 41 No. 421,
Col. Industrial, CP97150, M\'erida, Yucat\'an, M\'exico
;
_publ_contact_author_email     'david.caceres@uady.mx'
_publ_contact_author_fax     ?
_publ_contact_author_phone     ?
_publ_section_title
;
Bis(2-amino-4-phenyl-1,3-thiazol-3-ium) tetrachloridopalladate(II)
;
loop_
    _publ_author_name
    _publ_author_footnote
    _publ_author_address
    'Reyes-Mart\'inez, Reyna' .
;
Facultad de Qu\'imica, Universidad Aut\'onoma de Yucat\'an, Calle 41 No. 421,
Col. Industrial, CP97150, M\'erida, Yucat\'an, Mexico
;
    'Carballo, Rub\'en M.' .
;
Facultad de Qu\'imica, Universidad Aut\'onoma de Yucat\'an, Calle 41 No. 421,
Col. Industrial, CP97150, M\'erida, Yucat\'an, Mexico
;
    'Mena-Rej\'on, Gonzalo J.' .
;
Facultad de Qu\'imica, Universidad Aut\'onoma de Yucat\'an, Calle 41 No. 421,
Col. Industrial, CP97150, M\'erida, Yucat\'an, Mexico
;
    'Hern\'andez-Ortega, Sim\'on' .
;
Instituto de Qu\'imica
Universidad Nacional Aut\'onoma de M\'exico
Circuito exterior, Ciudad Universitaria,
M\'exico, DF, 04510, Mexico
;
    'C\'aceres-Castillo, David' .
;
Facultad de Qu\'imica, Universidad Aut\'onoma de Yucat\'an, Calle 41 No. 421,
Col. Industrial, CP97150, M\'erida, Yucat\'an, Mexico
;
_database_code_depnum_ccdc_archive     'CCDC 1011353'
_chemical_name_systematic
;
Bis(2-amino-4-phenyl-1,3-thiazol-3-ium) tetrachloridopalladate(II)
;
_chemical_name_common     ?
_chemical_formula_moiety     '2(C9 H9 N2 S +), Cl4 Pd 2-'
_chemical_formula_sum     'C18 H18 Cl4 N4 Pd S2'
_chemical_formula_iupac     '(C9 H9 N2 S)2 [Pd Cl4]'
_chemical_formula_weight     602.68
_chemical_melting_point     ?
_shelx_space_group_comment
;
The symmetry employed for this shelxl refinement is uniquely defined
by the following loop, which should always be used as a source of
symmetry information in preference to the above space-group names.
They are only intended as comments.
;
_space_group_crystal_system     triclinic
_space_group_name_H-M_alt     'P -1'
_space_group_name_Hall     '-P 1'
loop_
    _space_group_symop_operation_xyz
    'x, y, z'
    '-x, -y, -z'
_cell_length_a     7.2880(2)
_cell_length_b     8.9214(3)
_cell_length_c     9.8192(3)
_cell_angle_alpha     66.2580(10)
_cell_angle_beta     73.7780(10)
_cell_angle_gamma     84.4680(10)
_cell_volume     561.04(3)
_cell_formula_units_Z     1
_cell_measurement_reflns_used     4506
_cell_measurement_theta_min     2.35
_cell_measurement_theta_max     25.37
_cell_measurement_temperature     298(2)
_exptl_crystal_description     Prism
_exptl_crystal_colour     brown
_exptl_crystal_size_max     0.463
_exptl_crystal_size_mid     0.276
_exptl_crystal_size_min     0.205
_exptl_crystal_density_diffrn     1.784
_exptl_crystal_density_meas     .
_exptl_crystal_density_method     ?
_exptl_crystal_F_000     300
_exptl_absorpt_coefficient_mu     1.503
_exptl_absorpt_correction_type     analytical
_exptl_absorpt_process_details     '(SADABS; Bruker, 2012)'
_shelx_estimated_absorpt_T_min     0.543
_shelx_estimated_absorpt_T_max     0.748
_exptl_absorpt_correction_T_min     0.6584
_exptl_absorpt_correction_T_max     0.8417
_exptl_special_details     ?
_diffrn_ambient_temperature     298(2)
_diffrn_radiation_type     MoK\a
_diffrn_radiation_wavelength     0.71073
_diffrn_measurement_device_type     'Bruker APEXII CCD area-detector'
_diffrn_measurement_method     'omega scans'
_diffrn_detector_area_resol_mean     0.83
_diffrn_reflns_number     4857
_diffrn_reflns_av_R_equivalents     0.0255
_diffrn_reflns_theta_min     2.349
_diffrn_reflns_theta_max     25.388
_diffrn_reflns_theta_full     25.242
_diffrn_measured_fraction_theta_max     0.993
_diffrn_measured_fraction_theta_full     0.993
_diffrn_reflns_limit_h_min     -8
_diffrn_reflns_limit_h_max     8
_diffrn_reflns_limit_k_min     -10
_diffrn_reflns_limit_k_max     10
_diffrn_reflns_limit_l_min     -11
_diffrn_reflns_limit_l_max     11
_refine_special_details     ?
_reflns_number_total     2060
_reflns_number_gt     1982
_reflns_threshold_expression     I>2\s(I)
_refine_ls_structure_factor_coef     Fsqd
_refine_ls_matrix_type     full
_refine_ls_R_factor_all     0.0204
_refine_ls_R_factor_gt     0.0195
_refine_ls_wR_factor_gt     0.0501
_refine_ls_wR_factor_ref     0.0508
_refine_ls_goodness_of_fit_ref     1.109
_refine_ls_restrained_S_all     1.110
_refine_ls_number_reflns     2060
_refine_ls_number_parameters     143
_refine_ls_number_restraints     3
_refine_ls_hydrogen_treatment     mixed
_refine_ls_weighting_scheme     calc
_refine_ls_weighting_details
;
 w=1/[\s^2^(Fo^2^)+(0.0270P)^2^+0.0969P]
 where P=(Fo^2^+2Fc^2^)/3
;
_atom_sites_solution_hydrogens     mixed
_atom_sites_solution_primary     ?
_atom_sites_solution_secondary     ?
_refine_ls_shift/su_max     0.000
_refine_ls_shift/su_mean     0.000
_refine_diff_density_max     0.255
_refine_diff_density_min     -0.300
_refine_ls_extinction_method     'SHELXL97 (Sheldrick, 2008)'
_refine_ls_extinction_coef     0.015(2)
_refine_ls_extinction_expression
                                  'Fc^*^=kFc[1+0.001xFc^2^\l^3^/sin(2\q)]^-1/4^'
loop_
    _atom_type_symbol
    _atom_type_description
    _atom_type_scat_dispersion_real
    _atom_type_scat_dispersion_imag
    _atom_type_scat_source
    'C' 'C' 0.0033 0.0016
                         'International Tables Vol C Tables 4.2.6.8 and 6.1.1.4'
    'H' 'H' 0.0000 0.0000
                         'International Tables Vol C Tables 4.2.6.8 and 6.1.1.4'
    'N' 'N' 0.0061 0.0033
                         'International Tables Vol C Tables 4.2.6.8 and 6.1.1.4'
    'S' 'S' 0.1246 0.1234
                         'International Tables Vol C Tables 4.2.6.8 and 6.1.1.4'
    'Cl' 'Cl' 0.1484 0.1585
                         'International Tables Vol C Tables 4.2.6.8 and 6.1.1.4'
    'Pd' 'Pd' -0.9988 1.0072
                         'International Tables Vol C Tables 4.2.6.8 and 6.1.1.4'
_computing_data_collection     'APEX2 (Bruker, 2012)'
_computing_cell_refinement     'SAINT (Bruker, 2012)'
_computing_data_reduction     'SAINT (Bruker, 2012)'
_computing_structure_solution     'SHELXTL  (Sheldrick, 2008)'
_computing_structure_refinement     'SHELXL97 (Sheldrick, 2008)'
_computing_molecular_graphics
;
ORTEP-3 for Windows (Farrugia, 2012) and DIAMOND (Brandenburg,
2006)
;
_computing_publication_material
                            'SHELXTL  (Sheldrick, 2008) and PLATON (Spek, 2009)'
loop_
    _atom_site_type_symbol
    _atom_site_label
    _atom_site_fract_x
    _atom_site_fract_y
    _atom_site_fract_z
    _atom_site_U_iso_or_equiv
    _atom_site_adp_type
    _atom_site_calc_flag
    _atom_site_occupancy
    _atom_site_disorder_assembly
    _atom_site_disorder_group
    Pd Pd 0.5000 0.0000 1.0000 0.03103(10) Uani d 1 . .
    Cl Cl1 0.54163(7) 0.23160(6) 0.77534(6) 0.04971(15) Uani d 1 . .
    Cl Cl2 0.78000(7) -0.10267(6) 0.89335(6) 0.04577(14) Uani d 1 . .
    N N1 0.9774(2) 0.2276(2) 0.56952(19) 0.0382(4) Uani d 1 . .
    H H1 0.8651(19) 0.185(3) 0.628(2) 0.046 Uiso d 1 . .
    C C2 1.1103(3) 0.2483(2) 0.6301(2) 0.0380(4) Uani d 1 . .
    N N2 1.0983(3) 0.1821(2) 0.7791(2) 0.0527(5) Uani d 1 . .
    H H2A 1.203(2) 0.195(3) 0.804(3) 0.063 Uiso d 1 . .
    H H2B 1.001(3) 0.112(3) 0.837(3) 0.063 Uiso d 1 . .
    S S3 1.29130(7) 0.37696(7) 0.49056(6) 0.04726(15) Uani d 1 . .
    C C4 1.1739(3) 0.4022(3) 0.3520(2) 0.0459(5) Uani d 1 . .
    H H4 1.2196 0.4690 0.2481 0.055 Uiso calc 1 . .
    C C5 1.0096(3) 0.3149(2) 0.4107(2) 0.0365(4) Uani d 1 . .
    C C6 0.8732(3) 0.3009(2) 0.3309(2) 0.0374(4) Uani d 1 . .
    C C7 0.8497(3) 0.4318(3) 0.2005(2) 0.0484(5) Uani d 1 . .
    H H7 0.9175 0.5291 0.1660 0.058 Uiso calc 1 . .
    C C8 0.7259(4) 0.4194(3) 0.1206(3) 0.0572(6) Uani d 1 . .
    H H8 0.7096 0.5087 0.0340 0.069 Uiso calc 1 . .
    C C9 0.6278(4) 0.2758(3) 0.1694(3) 0.0585(6) Uani d 1 . .
    H H9 0.5474 0.2666 0.1143 0.070 Uiso calc 1 . .
    C C10 0.6482(3) 0.1453(3) 0.2995(3) 0.0576(6) Uani d 1 . .
    H H10 0.5800 0.0484 0.3328 0.069 Uiso calc 1 . .
    C C11 0.7696(3) 0.1563(3) 0.3820(3) 0.0475(5) Uani d 1 . .
    H H11 0.7815 0.0678 0.4707 0.057 Uiso calc 1 . .
loop_
    _atom_site_aniso_label
    _atom_site_aniso_U_11
    _atom_site_aniso_U_22
    _atom_site_aniso_U_33
    _atom_site_aniso_U_12
    _atom_site_aniso_U_13
    _atom_site_aniso_U_23
    Pd 0.02640(13) 0.03439(14) 0.03019(13) -0.00791(8) -0.00582(8) -0.00981(9)
    Cl1 0.0358(3) 0.0484(3) 0.0431(3) -0.0070(2) -0.0057(2) 0.0025(2)
    Cl2 0.0345(3) 0.0472(3) 0.0495(3) -0.0033(2) -0.0015(2) -0.0183(2)
    N1 0.0298(8) 0.0420(9) 0.0380(9) -0.0078(7) -0.0058(7) -0.0112(7)
    C2 0.0326(9) 0.0374(10) 0.0416(11) -0.0027(8) -0.0092(8) -0.0129(8)
    N2 0.0494(11) 0.0594(12) 0.0434(10) -0.0154(9) -0.0169(9) -0.0074(9)
    S3 0.0326(3) 0.0601(3) 0.0447(3) -0.0143(2) -0.0069(2) -0.0151(2)
    C4 0.0387(11) 0.0584(13) 0.0365(10) -0.0118(9) -0.0051(9) -0.0147(9)
    C5 0.0321(9) 0.0394(10) 0.0376(10) -0.0008(8) -0.0062(8) -0.0164(8)
    C6 0.0329(9) 0.0436(10) 0.0393(10) 0.0001(8) -0.0064(8) -0.0217(9)
    C7 0.0532(13) 0.0504(12) 0.0449(12) -0.0054(10) -0.0144(10) -0.0197(10)
    C8 0.0645(15) 0.0669(15) 0.0498(13) 0.0047(12) -0.0254(12) -0.0265(12)
    C9 0.0519(14) 0.0780(17) 0.0680(16) 0.0034(12) -0.0260(12) -0.0449(14)
    C10 0.0501(13) 0.0593(14) 0.0773(17) -0.0071(11) -0.0169(12) -0.0389(13)
    C11 0.0427(11) 0.0453(11) 0.0573(13) -0.0019(9) -0.0134(10) -0.0223(10)
_geom_special_details
;
All e.s.d.'s (except the e.s.d. in the dihedral angle between two l.s. planes)
are estimated using the full covariance matrix. The cell e.s.d.'s are taken
into account individually in the estimation of e.s.d.'s in distances, angles
and torsion angles; correlations between e.s.d.'s in cell parameters are only
used when they are defined by crystal symmetry. An approximate (isotropic)
treatment of cell e.s.d.'s is used for estimating e.s.d.'s involving l.s.
planes.
;
loop_
    _geom_bond_atom_site_label_1
    _geom_bond_atom_site_label_2
    _geom_bond_site_symmetry_2
    _geom_bond_distance
    _geom_bond_publ_flag
    Pd Cl1 . 2.3031(5) ?
    Pd Cl1 2_657 2.3031(5) ?
    Pd Cl2 2_657 2.3061(5) ?
    Pd Cl2 . 2.3061(5) ?
    N1 C2 . 1.331(2) ?
    N1 C5 . 1.395(3) ?
    N1 H1 . 0.876(10) ?
    C2 N2 . 1.319(3) ?
    C2 S3 . 1.7179(19) ?
    N2 H2A . 0.894(10) ?
    N2 H2B . 0.887(10) ?
    S3 C4 . 1.733(2) ?
    C4 C5 . 1.343(3) ?
    C4 H4 . 0.9300 ?
    C5 C6 . 1.468(3) ?
    C6 C7 . 1.383(3) ?
    C6 C11 . 1.393(3) ?
    C7 C8 . 1.388(3) ?
    C7 H7 . 0.9300 ?
    C8 C9 . 1.369(4) ?
    C8 H8 . 0.9300 ?
    C9 C10 . 1.373(4) ?
    C9 H9 . 0.9300 ?
    C10 C11 . 1.389(3) ?
    C10 H10 . 0.9300 ?
    C11 H11 . 0.9300 ?
loop_
    _geom_angle_atom_site_label_1
    _geom_angle_atom_site_label_2
    _geom_angle_atom_site_label_3
    _geom_angle_site_symmetry_1
    _geom_angle_site_symmetry_3
    _geom_angle
    _geom_angle_publ_flag
    Cl1 Pd Cl1 . 2_657 180.0 ?
    Cl1 Pd Cl2 . 2_657 90.134(19) ?
    Cl1 Pd Cl2 2_657 2_657 89.866(19) ?
    Cl1 Pd Cl2 . . 89.866(19) ?
    Cl1 Pd Cl2 2_657 . 90.134(19) ?
    Cl2 Pd Cl2 2_657 . 180.00(2) ?
    C2 N1 C5 . . 115.25(16) ?
    C2 N1 H1 . . 120.8(15) ?
    C5 N1 H1 . . 121.9(15) ?
    N2 C2 N1 . . 123.49(18) ?
    N2 C2 S3 . . 125.28(16) ?
    N1 C2 S3 . . 111.19(14) ?
    C2 N2 H2A . . 114.7(17) ?
    C2 N2 H2B . . 115.3(18) ?
    H2A N2 H2B . . 128(2) ?
    C2 S3 C4 . . 90.03(10) ?
    C5 C4 S3 . . 112.71(16) ?
    C5 C4 H4 . . 123.6 ?
    S3 C4 H4 . . 123.6 ?
    C4 C5 N1 . . 110.80(17) ?
    C4 C5 C6 . . 129.09(18) ?
    N1 C5 C6 . . 120.10(17) ?
    C7 C6 C11 . . 119.06(19) ?
    C7 C6 C5 . . 119.70(18) ?
    C11 C6 C5 . . 121.22(19) ?
    C6 C7 C8 . . 120.7(2) ?
    C6 C7 H7 . . 119.7 ?
    C8 C7 H7 . . 119.7 ?
    C9 C8 C7 . . 120.0(2) ?
    C9 C8 H8 . . 120.0 ?
    C7 C8 H8 . . 120.0 ?
    C8 C9 C10 . . 120.0(2) ?
    C8 C9 H9 . . 120.0 ?
    C10 C9 H9 . . 120.0 ?
    C9 C10 C11 . . 120.7(2) ?
    C9 C10 H10 . . 119.6 ?
    C11 C10 H10 . . 119.6 ?
    C10 C11 C6 . . 119.5(2) ?
    C10 C11 H11 . . 120.2 ?
    C6 C11 H11 . . 120.2 ?
loop_
    _geom_hbond_atom_site_label_D
    _geom_hbond_atom_site_label_H
    _geom_hbond_atom_site_label_A
    _geom_hbond_site_symmetry_A
    _geom_hbond_distance_DH
    _geom_hbond_distance_HA
    _geom_hbond_distance_DA
    _geom_hbond_angle_DHA
    N2 H2B Cl2 . 0.887(10) 2.412(15) 3.237(2) 155(2)
    N2 H2A Cl2 2_757 0.894(10) 2.78(2) 3.3572(19) 123(2)
    N2 H2A Cl1 1_655 0.894(10) 2.442(14) 3.291(2) 159(2)
    N1 H1 Cl2 . 0.876(10) 2.786(19) 3.4028(17) 128.6(18)
    N1 H1 Cl1 . 0.876(10) 2.492(15) 3.2593(17) 146.5(19)
_shelx_hkl_file
;
   0   0  -1  173.91    1.64
   0   0  -2  356.23    3.22
   0   0  -2  350.19    6.02
   0   0   2  348.69    3.19
   0   0  -3   25.15    2.09
   0   0   3   26.28    1.09
   0   0   3   23.84    1.83
   0   0  -4  649.79   11.65
   0   0   4  668.42    6.03
   0   0   4  680.03   10.89
   0   0  -5  723.37   13.88
   0   0   5  761.33    6.97
   0   0   5  735.03   12.79
   0   0  -6  425.22   11.86
   0   0   6  456.82   11.19
   0   0  -7    7.05    2.30
   0   0   7    7.62    2.00
   0   0  -8  769.42   18.97
   0   0   8  802.59   17.72
   0   0  -9  491.52   16.50
   0   0   9  522.88   15.47
   0   0 -10  368.75   15.36
   0   0  10  349.69   13.72
   0  -1   9  299.14   12.11
   0   1  -9  307.68   13.50
   0  -1   8  301.67   11.21
   0   1  -8  292.60   12.22
   0  -1   7  755.28   16.23
   0   1  -7  725.82   17.54
   0  -1   6  250.14    8.59
   0   1  -6  241.71    9.33
   0  -1   5    7.95    0.92
   0  -1   5    6.03    1.45
   0   1  -5    5.63    1.76
   0  -1   4 1579.25   11.04
   0  -1   4 1606.29   17.55
   0   1  -4 1553.33   18.92
   0  -1   3 6053.05   20.36
   0  -1   3 6954.84   31.80
   0   1  -3 6471.44   33.70
   0  -1   2  806.18    6.93
   0  -1   2  820.46    9.21
   0   1  -2  792.36    9.88
   0  -1   1 4355.38   15.19
   0  -1   1 4689.63   17.46
   0   1  -1 4293.13   17.54
   0  -1   0 1160.25    7.77
   0  -1   0 1054.26    5.33
   0  -1   0 1033.33    6.44
   0   1   0 1279.10    5.82
   0   1   0 1297.03    7.21
   0  -1  -1 3240.75   13.41
   0  -1  -1 2974.89   10.08
   0  -1  -1 2922.91    9.88
   0  -1  -1 3658.96   13.58
   0   1   1 3228.29   10.38
   0   1   1 3370.03   12.98
   0  -1  -2  769.04    6.65
   0  -1  -2  761.72    7.99
   0   1   2  737.64    7.86
   0  -1  -3   52.19    1.83
   0  -1  -3   51.74    2.74
   0   1   3   46.59    2.45
   0  -1  -4  140.26    3.13
   0  -1  -4  140.25    5.21
   0   1   4  131.62    4.72
   0  -1  -5 2962.36   15.15
   0  -1  -5 2905.55   26.66
   0   1   5 2890.71   24.85
   0  -1  -6  787.47    8.07
   0  -1  -6  748.45   15.13
   0   1   6  773.15   14.30
   0  -1  -7  516.55   13.88
   0   1   7  518.86   12.89
   0  -1  -8  148.84    8.24
   0   1   8  147.68    7.54
   0  -1  -9  484.05   15.85
   0   1   9  488.09   14.69
   0  -1 -10  319.02   13.96
   0   1  10  318.40   12.88
   0  -2   9    7.45    2.38
   0   2  -9    5.99    2.37
   0  -2   8  265.72   10.92
   0   2  -8  253.96   11.76
   0  -2   7  182.96    8.39
   0   2  -7  180.78    9.25
   0  -2   6  293.94    9.75
   0   2  -6  294.32   10.68
   0  -2   5   21.30    1.73
   0  -2   5   19.86    2.43
   0   2  -5   20.24    2.87
   0  -2   4 1516.10   13.58
   0  -2   4 1545.23   18.28
   0   2  -4 1503.41   19.61
   0  -2   3 2273.67   16.22
   0  -2   3 2350.90   20.10
   0   2  -3 2266.56   21.24
   0  -2   2 5588.57   24.71
   0  -2   2 6047.82   28.32
   0   2  -2 5874.90   29.19
   0  -2   1 2475.71   16.15
   0  -2   1 2575.28   16.07
   0   2  -1 2435.53   15.28
   0  -2   0  459.80    6.99
   0   2   0  472.25    5.01
   0   2   0  474.00    6.21
   0  -2  -1 5432.76   24.25
   0   2   1 5246.98   13.03
   0   2   1 7355.58   24.39
   0  -2  -2 3022.40   18.27
   0  -2  -2 3071.27   14.50
   0   2   2 3156.86   17.84
   0  -2  -3  431.78    6.97
   0  -2  -3  426.12    7.13
   0   2   3  409.54    7.39
   0  -2  -4   30.10    1.90
   0  -2  -4   29.43    2.36
   0   2   4   27.80    2.30
   0  -2  -5   51.44    2.48
   0  -2  -5   55.33    3.66
   0   2   5   50.18    3.36
   0  -2  -6 2170.26   16.10
   0  -2  -6 2109.35   24.51
   0   2   6 2073.25   23.26
   0  -2  -7 1712.10   14.40
   0  -2  -7 1698.08   24.27
   0   2   7 1690.85   23.04
   0  -2  -8  217.73    9.61
   0   2   8  229.93    9.38
   0  -2  -9  209.57   10.18
   0   2   9  234.56   10.18
   0  -2 -10  194.78   10.62
   0   2  10  193.41    9.95
   0  -2 -11  160.12   10.35
   0   2  11  165.16    9.88
   0  -3   8    1.10    1.29
   0   3  -8    2.35    1.90
   0  -3   7   23.15    3.50
   0   3  -7   21.78    3.83
   0  -3   6  941.31   18.23
   0   3  -6  904.15   19.34
   0  -3   5  334.32    7.76
   0  -3   5  331.48   10.01
   0   3  -5  313.16   10.52
   0  -3   4  308.37    7.37
   0  -3   4  305.96    8.76
   0   3  -4  297.51    9.26
   0  -3   3 1048.93   13.37
   0  -3   3 1066.85   14.84
   0   3  -3 1036.73   15.28
   0  -3   2 4525.80   27.31
   0  -3   2 4674.06   28.10
   0   3  -2 4499.20   27.67
   0  -3   1 4406.41   26.65
   0  -3   1 4658.05   25.57
   0   3  -1 4470.86   23.31
   0  -3   0  426.06    8.28
   0   3   0  435.62    5.88
   0   3   0  447.92    7.45
   0  -3  -1 2690.33   20.80
   0   3   1 2904.41   12.11
   0   3   1 2881.83   18.53
   0  -3  -2 3204.08   23.04
   0   3   2 3293.78   14.06
   0   3   2 3381.18   20.96
   0  -3  -3  287.01    6.92
   0  -3  -3  303.38    5.63
   0   3   3  283.30    6.64
   0  -3  -4 2065.02   18.59
   0  -3  -4 2104.84   17.98
   0   3   4 2061.64   19.57
   0  -3  -5   37.44    2.59
   0  -3  -5   38.85    3.00
   0   3   5   32.90    2.92
   0  -3  -6 1788.69   17.44
   0  -3  -6 1821.39   21.93
   0   3   6 1723.13   21.46
   0  -3  -7 1192.01   14.23
   0  -3  -7 1169.97   19.47
   0   3   7 1113.69   18.80
   0  -3  -8 1524.54   24.28
   0   3   8 1480.22   23.46
   0  -3  -9    9.75    2.76
   0   3   9    7.96    2.64
   0  -3 -10   48.73    5.37
   0   3  10   47.19    5.20
   0  -3 -11   -0.41    1.27
   0   3  11    0.27    1.23
   0  -4   8    2.31    1.42
   0   4  -8    0.22    1.35
   0  -4   7   55.57    5.20
   0   4  -7   51.61    5.51
   0  -4   6   50.63    4.62
   0   4  -6   48.11    4.96
   0  -4   5 2151.37   26.96
   0   4  -5 2081.96   28.10
   0  -4   4  469.20   10.48
   0  -4   4  449.49   11.44
   0   4  -4  444.10   11.90
   0  -4   3  955.42   14.80
   0  -4   3  967.37   15.45
   0   4  -3  917.91   15.25
   0  -4   2   26.70    2.60
   0  -4   2   26.63    2.50
   0   4  -2   25.43    2.42
   0  -4   1 2515.45   23.46
   0  -4   1 2627.13   21.99
   0   4  -1 2590.25   19.63
   0   4  -1 2672.79   22.17
   0  -4   0  312.76    8.25
   0   4   0  316.05    5.80
   0   4   0  331.79    7.49
   0  -4  -1  298.42    8.06
   0   4   1  309.01    4.77
   0   4   1  308.26    7.08
   0   4   2   11.50    0.92
   0   4   2   10.88    1.55
   0  -4  -3 1314.42   17.13
   0  -4  -3 1317.46   11.18
   0   4   3 1263.37   15.24
   0  -4  -4 1973.68   20.97
   0  -4  -4 2050.06   16.85
   0   4   4 1951.35   20.20
   0  -4  -5 3337.39   27.32
   0  -4  -5 3423.79   25.45
   0   4   5 3433.74   28.85
   0  -4  -6  196.74    6.72
   0  -4  -6  195.72    7.01
   0   4   6  190.32    7.48
   0  -4  -7  844.83   13.84
   0  -4  -7  836.68   15.91
   0   4   7  813.80   16.38
   0  -4  -8   81.83    4.38
   0  -4  -8   81.98    5.66
   0   4   8   84.79    5.88
   0  -4  -9  464.83   14.16
   0   4   9  446.88   14.05
   0  -4 -10   19.43    3.77
   0   4  10   20.92    3.87
   0  -4 -11  105.73    8.00
   0   4  11  111.14    8.21
   0  -5   7   26.35    4.07
   0   5  -7   31.95    4.66
   0  -5   6  112.22    7.18
   0   5  -6  113.18    7.62
   0  -5   5  220.38    9.31
   0   5  -5  224.90    9.78
   0  -5   4 1503.92   20.97
   0  -5   4 1477.23   22.37
   0   5  -4 1469.17   22.54
   0  -5   3  112.88    5.86
   0  -5   3  103.35    5.68
   0   5  -3  107.92    5.76
   0  -5   2  811.26   15.20
   0  -5   2  832.15   14.71
   0   5  -2  818.74   13.68
   0  -5   1   58.87    4.18
   0   5  -1   63.79    3.45
   0   5  -1   64.05    3.98
   0  -5   0 1116.14   17.55
   0   5   0 1124.97   12.24
   0   5   0 1160.86   15.79
   0  -5  -1  508.85   11.85
   0   5   1  529.73    7.17
   0   5   1  552.63   10.71
   0  -5  -2   18.73    2.50
   0   5   2   21.51    1.37
   0   5   2   19.02    2.21
   0  -5  -3  411.55   10.73
   0  -5  -3  424.46    6.25
   0   5   3  413.61    9.59
   0  -5  -4 2622.65   27.17
   0  -5  -4 2681.17   18.50
   0   5   4 2567.95   24.86
   0  -5  -5 1894.39   23.13
   0  -5  -5 1979.07   18.56
   0   5   5 1849.14   22.32
   0  -5  -6  937.19   16.33
   0  -5  -6  955.42   14.73
   0   5   6  886.46   16.49
   0  -5  -7    0.61    0.72
   0  -5  -7    0.88    0.80
   0   5   7   -0.90    0.86
   0  -5  -8  300.83    9.29
   0  -5  -8  290.36   10.01
   0   5   8  284.85   10.72
   0  -5  -9  130.37    7.40
   0   5   9  132.76    7.89
   0  -5 -10   86.49    6.64
   0   5  10   82.71    6.83
   0  -5 -11   51.98    5.72
   0   5  11   53.31    5.98
   0  -6   6   85.41    6.74
   0   6  -6   89.80    7.15
   0  -6   5   96.45    6.68
   0   6  -5   82.88    6.34
   0  -6   4  315.90   10.63
   0  -6   4  301.01   10.91
   0   6  -4  310.04   10.93
   0  -6   3  570.75   14.28
   0  -6   3  561.70   14.06
   0   6  -3  561.37   13.42
   0   6  -3  590.83   14.36
   0  -6   2  253.24    9.50
   0   6  -2  260.55    8.31
   0   6  -2  255.35    9.01
   0  -6   1   73.24    5.17
   0   6  -1   70.85    3.92
   0   6  -1   65.86    4.48
   0  -6   0    0.10    0.86
   0   6   0    0.46    0.47
   0   6   0   -0.20    0.67
   0  -6  -1 1232.04   20.40
   0   6   1 1275.08   12.45
   0   6   1 1315.59   18.33
   0  -6  -2 1033.50   18.68
   0   6   2 1095.19   10.19
   0   6   2 1078.25   16.58
   0  -6  -3 1450.06   22.11
   0   6   3 1554.41   12.02
   0   6   3 1467.23   19.67
   0  -6  -4  679.40   15.22
   0  -6  -4  702.55    9.12
   0   6   4  677.29   13.83
   0  -6  -5  522.82   13.44
   0  -6  -5  568.61    9.48
   0   6   5  509.57   12.53
   0  -6  -6  513.82   13.36
   0  -6  -6  524.56   10.44
   0   6   6  509.43   13.16
   0  -6  -7  201.69    8.47
   0  -6  -7  218.05    7.62
   0   6   7  204.22    8.90
   0  -6  -8   35.16    3.72
   0  -6  -8   33.48    3.49
   0   6   8   43.26    4.65
   0  -6  -9   13.17    2.42
   0  -6  -9   14.95    2.76
   0   6   9   14.26    3.27
   0  -6 -10  268.84   10.98
   0   6  10  295.20   12.66
   0  -6 -11   30.00    4.45
   0   6  11   34.91    5.30
   0  -7   4    2.52    1.64
   0   7  -4    4.39    1.77
   0   7  -4    3.20    1.70
   0  -7   3  170.96    8.47
   0   7  -3  179.25    8.03
   0   7  -3  180.88    8.73
   0  -7   2    2.22    1.53
   0   7  -2    2.45    1.34
   0   7  -2    1.41    1.32
   0  -7   1  393.29   12.83
   0   7  -1  395.58    9.73
   0   7  -1  410.11   11.91
   0  -7   0  149.15    7.94
   0   7   0  153.25    5.58
   0   7   0  149.15    7.04
   0  -7  -1  348.89   11.95
   0   7   1  369.01   10.74
   0   7   2  813.64   15.80
   0  -7  -3 1318.74   22.99
   0   7   3 1315.49   20.24
   0  -7  -4  146.52    7.84
   0   7   4  147.07    7.08
   0  -7  -5  233.67    9.82
   0   7   5  231.23    9.08
   0  -7  -6   71.05    5.62
   0   7   6   64.87    5.18
   0  -7  -7  259.31   10.46
   0   7   7  273.47   10.71
   0  -7  -8    1.09    1.45
   0   7   8    2.37    1.49
   0  -7  -9  142.99    7.86
   0   7   9  143.53    8.70
   0   7  10   57.93    6.08
   0  -8   3    0.67    0.93
   0   8  -3   -0.17    1.17
   0  -8   2   52.93    5.17
   0   8  -2   62.47    5.40
   0  -8   1  255.47   11.28
   0   8  -1  266.03   10.48
   0  -8   0  485.35   15.37
   0   8   0  512.99   14.06
   0  -8  -1    8.98    2.72
   0   8   1   13.84    2.80
   0  -8  -2  800.17   19.43
   0   8   2  873.24   17.80
   0  -8  -3  222.15   10.31
   0   8   3  235.01    9.41
   0  -8  -4  610.50   16.98
   0   8   4  629.81   15.45
   0  -8  -5   33.11    4.32
   0   8   5   28.91    3.92
   0  -8  -6   71.36    6.01
   0   8   6   72.88    5.80
   0  -8  -7    0.46    1.17
   0   8   7   -0.51    1.03
   0  -8  -8  259.66   11.38
   0   8   8  261.74   11.45
   0  -8  -9   28.71    4.31
   0   8   9   35.62    5.03
   0   8  10   97.59    8.02
   0  -9   1   85.78    7.11
   0   9  -1  100.64    7.09
   0  -9   0  264.27   12.33
   0   9   0  270.70   11.19
   0  -9  -1  593.64   18.23
   0   9   1  647.64   16.82
   0  -9  -2   82.16    7.01
   0   9   2   74.93    6.08
   0  -9  -3  177.85    9.95
   0   9   3  177.44    8.83
   0  -9  -4   49.46    5.53
   0   9   4   54.09    5.17
   0  -9  -5   92.57    7.33
   0   9   5   96.67    6.91
   0  -9  -6    3.09    2.25
   0   9   6    2.80    1.63
   0  -9  -7   72.67    6.63
   0   9   7   86.01    6.88
   0  -9  -8   23.43    4.23
   0   9   8   26.67    4.50
   0  -9  -9  268.24   12.45
   0   9   9  272.58   12.78
   0 -10  -1  154.08   10.06
   0  10   1  179.50    9.84
   0 -10  -2  121.04    9.06
   0  10   2  125.54    8.24
   0 -10  -3   30.31    4.84
   0  10   3   30.05    4.62
   0 -10  -4    4.89    2.37
   0  10   4    1.81    1.71
   0 -10  -5   21.19    4.29
   0  10   5   23.83    4.08
   0 -10  -6   77.28    7.30
   0  10   6   86.57    7.03
   0 -10  -7  110.78    8.73
   0  10   7  119.79    8.45
  -1  10   7   83.69    7.27
   1 -10  -7   79.03    7.52
  -1  10   6  247.31   11.66
   1 -10  -6  227.78   12.31
  -1  10   5  114.90    7.93
   1 -10  -5  116.88    8.97
  -1  10   4   78.30    6.51
   1 -10  -4   67.34    7.08
  -1  10   3    5.20    2.19
   1 -10  -3    7.23    3.10
  -1  10   2  118.59    7.70
   1 -10  -2  114.68    8.94
  -1  10   1   37.77    4.83
   1 -10  -1   41.39    5.69
  -1   9   8  100.65    7.91
   1  -9  -8   90.28    7.38
  -1   9   7  159.92    9.30
   1  -9  -7  149.11    9.43
  -1   9   6   72.78    6.23
   1  -9  -6   57.88    6.25
  -1   9   5  270.85   11.19
   1  -9  -5  259.51   12.24
  -1   9   4   60.46    5.38
   1  -9  -4   57.14    6.05
  -1   9   3   23.72    3.64
   1  -9  -3   20.03    3.84
  -1   9   2   10.39    2.83
   1  -9  -2   12.86    3.19
  -1   9   1  102.01    6.76
   1  -9  -1  101.77    7.85
  -1   9   0  114.15    7.25
   1  -9   0  108.06    8.18
  -1   9  -1  306.04   11.62
   1  -9   1  289.98   13.23
  -1   8   9  132.30    8.99
   1  -8  -9  147.07    8.66
  -1   8   8  341.87   13.42
   1  -8  -8  355.69   13.28
  -1   8   7  175.28    9.19
   1  -8  -7  177.68    9.49
  -1   8   6  132.45    7.71
   1  -8  -6  126.01    8.01
  -1   8   5   39.25    4.33
   1  -8  -5   34.87    4.54
  -1   8   4  129.51    7.12
   1  -8  -4  120.86    7.80
  -1   8   3  144.79    7.28
  -1   8   2    2.33    1.29
   1  -8  -2    2.51    1.49
  -1   8   1   58.47    4.82
   1  -8  -1   54.16    5.46
  -1   8   0  730.04   16.10
   1  -8   0  672.00   18.38
  -1   8  -1  610.75   15.04
   1  -8   1  560.26   17.00
  -1   8  -2  250.26    9.99
   1  -8   2  228.99   10.99
   1  -8   3    4.35    1.97
  -1   7  10  129.63    9.04
  -1   7   9   57.94    6.06
  -1   7   8  399.10   13.88
   1  -7  -8  376.40   12.58
  -1   7   7  273.90   10.94
   1  -7  -7  277.36   10.86
   1  -7  -7  271.89    9.94
  -1   7   6  130.61    7.24
   1  -7  -6  125.42    7.43
   1  -7  -6  128.06    5.83
  -1   7   5   24.75    3.32
   1  -7  -5   26.81    3.64
   1  -7  -5   29.35    2.66
  -1   7   4    1.78    0.92
  -1   7   4    1.61    1.26
   1  -7  -4    2.25    1.49
   1  -7  -4    1.29    0.76
  -1   7   3  724.50   11.18
  -1   7   3  691.53   14.57
   1  -7  -3  680.29   16.76
  -1   7   2  590.06   10.10
  -1   7   2  576.36   13.04
   1  -7  -2  528.42   14.79
  -1   7   1  382.24    8.54
  -1   7   1  406.53   10.87
   1  -7  -1  355.45   12.25
  -1   7   0  605.10   11.57
  -1   7   0  635.64   13.71
   1  -7   0  580.69   15.73
  -1   7  -1   80.57    4.74
  -1   7  -1   82.46    5.30
   1  -7   1   76.42    6.00
  -1   7  -2  909.02   16.77
  -1   7  -2  974.52   18.00
   1  -7   2  928.18   20.32
  -1   7  -3   13.23    2.64
  -1   7  -3   18.35    2.90
   1  -7   3   15.93    3.02
  -1   7  -4    1.29    1.25
  -1   7  -4    0.82    1.06
   1  -7   4    2.18    1.53
  -1   7  -5    6.19    2.24
  -1   6  10   95.89    7.75
   1  -6 -10   88.96    7.08
  -1   6   9  320.75   12.82
   1  -6  -9  335.56   12.23
  -1   6   8   47.56    4.97
   1  -6  -8   41.08    3.98
   1  -6  -8   42.98    4.26
  -1   6   7  315.39   11.30
   1  -6  -7  332.72   10.82
   1  -6  -7  333.66   10.42
  -1   6   6   18.16    2.91
   1  -6  -6   12.88    2.57
   1  -6  -6   20.50    2.68
  -1   6   5  193.16    7.88
   1  -6  -5  182.98    8.07
   1  -6  -5  194.80    6.69
  -1   6   4   59.82    3.43
  -1   6   4   58.47    4.25
   1  -6  -4   56.26    4.57
   1  -6  -4   55.98    3.34
  -1   6   3  559.69    9.50
  -1   6   3  545.00   11.96
   1  -6  -3  502.71   13.18
  -1   6   2 1174.68   13.45
  -1   6   2 1190.15   17.06
   1  -6  -2 1098.21   19.43
  -1   6   1 2010.56   18.23
  -1   6   1 2089.43   22.22
   1  -6  -1 1917.68   25.79
  -1   6   0   48.76    3.14
  -1   6   0   51.71    3.71
   1  -6   0   44.57    4.30
  -1   6  -1  401.67    9.61
  -1   6  -1  419.91   10.33
   1  -6   1  386.68   11.89
  -1   6  -2  201.98    7.51
  -1   6  -2  215.62    7.76
   1  -6   2  204.08    8.87
  -1   6  -3  704.84   15.16
  -1   6  -3  735.40   14.99
   1  -6   3  683.94   16.20
  -1   6  -4    3.92    1.65
  -1   6  -4    2.60    1.63
   1  -6   4    2.72    1.47
   1  -6   4    4.14    1.54
  -1   6  -5   39.44    4.46
   1  -6   5   30.40    3.71
  -1   6  -6   10.72    3.07
  -1   5  10  441.04   15.75
   1  -5 -10  443.71   15.46
  -1   5   9  121.14    7.90
   1  -5  -9  127.38    7.85
  -1   5   8   93.02    6.41
   1  -5  -8  100.53    6.49
  -1   5   7   41.30    4.20
   1  -5  -7   38.41    3.44
   1  -5  -7   39.28    3.84
  -1   5   6  340.17   10.59
   1  -5  -6  340.33    9.93
   1  -5  -6  341.03    9.87
  -1   5   5  345.54    9.95
   1  -5  -5  358.06   10.18
   1  -5  -5  363.67    9.26
  -1   5   4 1427.00   18.82
   1  -5  -4 1447.03   20.31
   1  -5  -4 1553.81   17.20
  -1   5   3   62.79    3.21
  -1   5   3   60.07    3.83
   1  -5  -3   61.36    4.32
  -1   5   2 4057.89   23.49
  -1   5   2 4010.60   28.32
   1  -5  -2 3722.17   32.30
  -1   5   1 1721.81   15.62
  -1   5   1 1775.55   18.38
   1  -5  -1 1644.05   21.56
  -1   5   0 1849.70   17.37
  -1   5   0 1913.40   19.08
   1  -5   0 1781.43   22.56
  -1   5  -1   72.14    3.83
  -1   5  -1   74.02    3.96
   1  -5   1   72.38    4.74
  -1   5  -2   11.27    1.92
  -1   5  -2   12.04    1.86
   1  -5   2   11.51    2.26
  -1   5  -3  101.63    5.59
   1  -5   3   93.72    5.55
   1  -5   3   97.22    5.07
  -1   5  -4  746.47   16.09
   1  -5   4  734.35   15.45
   1  -5   4  756.39   14.91
  -1   5  -5   36.07    4.27
   1  -5   5   36.34    3.68
   1  -5   5   34.41    3.78
  -1   5  -6   95.18    6.95
   1  -5   6  102.10    6.43
  -1   5  -7  126.10    8.60
  -1   4  10   23.76    4.35
   1  -4 -10   17.87    4.06
  -1   4   9  242.50   10.86
   1  -4  -9  246.45   11.05
  -1   4   8   37.91    4.19
   1  -4  -8   42.96    4.47
  -1   4   7   40.03    4.00
   1  -4  -7   43.22    3.13
   1  -4  -7   45.26    4.19
  -1   4   6  118.50    6.10
   1  -4  -6  123.76    5.29
   1  -4  -6  116.80    5.96
  -1   4   5 1007.61   16.25
   1  -4  -5 1024.73   15.30
   1  -4  -5 1039.46   15.83
  -1   4   4 2344.56   22.81
   1  -4  -4 2297.30   22.88
   1  -4  -4 2405.09   21.52
  -1   4   3 3941.19   24.21
  -1   4   3 3726.89   26.47
   1  -4  -3 3512.44   28.01
  -1   4   2   28.64    1.99
  -1   4   2   32.32    2.46
   1  -4  -2   29.88    2.73
  -1   4   1 2235.52   16.34
  -1   4   1 2311.58   18.49
   1  -4  -1 2114.78   21.61
  -1   4   0  650.18    9.42
  -1   4   0  681.56    9.94
   1  -4   0  625.21   11.85
  -1   4  -1  778.93   11.40
  -1   4  -1  818.83   11.26
   1  -4   1  768.71   13.31
  -1   4  -2   42.77    3.07
  -1   4  -2   45.03    2.91
   1  -4   2   44.29    3.39
   1  -4   2   45.43    2.88
  -1   4  -3   14.15    2.18
   1  -4   3    8.60    1.81
   1  -4   3   14.84    1.92
  -1   4  -4  713.69   14.86
   1  -4   4  729.39   13.81
   1  -4   4  734.52   13.48
  -1   4  -5  888.41   18.17
   1  -4   5  904.54   15.69
   1  -4   5  916.66   16.39
  -1   4  -6  544.84   15.50
   1  -4   6  558.92   13.89
  -1   4  -7   34.92    4.64
   1  -4   7   29.55    3.79
  -1   4  -8  118.59    8.57
   1  -4   8  107.04    7.24
  -1   3  10   47.24    5.41
   1  -3 -10   41.61    5.26
  -1   3   9   22.19    3.68
   1  -3  -9   23.28    3.95
  -1   3   8  180.49    8.68
   1  -3  -8  186.65    9.10
  -1   3   7  513.98   13.42
   1  -3  -7  537.56   14.11
  -1   3   6  178.77    7.33
   1  -3  -6  193.53    5.58
   1  -3  -6  196.28    7.82
  -1   3   5  999.29   15.72
   1  -3  -5 1028.15   13.09
   1  -3  -5 1044.18   16.23
  -1   3   4 1424.12   17.07
   1  -3  -4 1417.32   15.61
   1  -3  -4 1469.68   17.17
  -1   3   3 3895.22   25.38
   1  -3  -3 3675.88   24.90
   1  -3  -3 3926.23   24.53
  -1   3   2 1383.17   12.59
  -1   3   2 1337.32   13.38
   1  -3  -2 1291.03   14.64
  -1   3   1  957.04    9.83
  -1   3   1  939.45   10.20
   1  -3  -1  906.19   12.23
  -1   3   0    2.73    0.72
  -1   3   0    0.56    0.41
   1  -3   0    0.33    0.59
  -1   3  -1 2401.86   18.16
  -1   3  -1 2548.68   16.79
   1  -3   1 2327.20   20.12
  -1   3  -2  328.69    7.63
   1  -3   2  316.12    7.63
   1  -3   2  341.64    6.78
  -1   3  -3   52.97    3.53
   1  -3   3   52.42    3.28
   1  -3   3   56.88    3.14
  -1   3  -4  269.03    8.65
   1  -3   4  278.82    7.61
   1  -3   4  277.93    7.61
  -1   3  -5 1786.53   24.41
   1  -3   5 1824.43   19.90
   1  -3   5 1876.22   21.82
  -1   3  -6  640.43   16.14
   1  -3   6  634.43   13.56
   1  -3   6  680.40   14.48
  -1   3  -7  380.25   13.52
   1  -3   7  415.35   12.38
  -1   3  -8    2.92    1.86
   1  -3   8    4.71    1.88
  -1   3  -9   68.70    6.86
   1  -3   9   57.36    5.59
  -1   2  10   79.72    6.77
   1  -2 -10   77.67    7.14
  -1   2   9    1.18    1.32
   1  -2  -9    1.71    1.61
  -1   2   8  252.98   10.24
   1  -2  -8  250.14   10.71
  -1   2   7  290.97   10.17
   1  -2  -7  287.78   10.70
  -1   2   6 1357.29   20.00
   1  -2  -6 1405.59   11.26
   1  -2  -6 1368.87   21.12
  -1   2   5 1352.56   18.12
   1  -2  -5 1453.15   12.24
   1  -2  -5 1387.92   19.24
  -1   2   4 1249.43   15.65
   1  -2  -4 1279.44   11.98
   1  -2  -4 1253.30   16.34
  -1   2   3 3599.70   23.44
   1  -2  -3 3558.32   20.29
   1  -2  -3 3654.75   24.34
  -1   2   2 9615.80   33.20
  -1   2   2 8743.27   31.50
   1  -2  -2 8409.53   30.79
  -1   2   1 6650.00   24.02
  -1   2   1 6834.72   23.55
   1  -2  -1 6354.17   26.75
  -1   2   0 1479.03   11.35
  -1   2   0 1489.54    9.65
   1  -2   0 1418.23   12.88
  -1   2  -1  755.14    9.11
  -1   2  -1  778.59    7.33
   1  -2   1  762.37    9.75
   1  -2   1  777.93    7.32
  -1   2  -2 3400.64   22.28
   1  -2   2 3295.09   21.09
   1  -2   2 3520.20   18.38
  -1   2  -3 4146.57   28.12
   1  -2   3 4033.08   24.34
   1  -2   3 4303.31   23.96
  -1   2  -4 1547.35   19.37
   1  -2   4 1541.52   15.67
   1  -2   4 1598.83   16.81
  -1   2  -5  121.12    6.15
   1  -2   5  111.90    4.44
   1  -2   5  108.21    4.97
  -1   2  -6 1333.26   22.11
   1  -2   6 1363.73   15.81
   1  -2   6 1377.92   19.50
  -1   2  -7  350.55   12.48
   1  -2   7  373.97   11.18
  -1   2  -8  241.24   11.25
   1  -2   8  240.43    9.79
  -1   2  -9   14.19    3.79
   1  -2   9   17.27    3.35
  -1   1  10   40.32    5.16
   1  -1 -10   44.44    5.89
  -1   1   9  362.16   13.33
   1  -1  -9  337.03   13.72
  -1   1   8   -0.75    0.86
   1  -1  -8    0.13    1.10
  -1   1   7  917.07   18.07
   1  -1  -7  910.36   19.32
  -1   1   6 1451.37   20.83
   1  -1  -6 1474.57   22.66
  -1   1   5 3868.02   30.85
   1  -1  -5 3635.23   32.25
  -1   1   4  517.07   10.14
   1  -1  -4  518.28   10.94
  -1   1   3 1039.84   12.60
   1  -1  -3 1102.22    8.07
   1  -1  -3 1040.18   13.57
  -1   1   2 2749.13   17.26
   1  -1  -2 2669.11   12.84
   1  -1  -2 2778.80   18.72
  -1   1   1 2212.38   13.43
  -1   1   1 2118.81   11.89
   1  -1  -1 2080.69   11.65
  -1   1   0 1817.73   11.02
  -1   1   0 1671.31    7.10
   1  -1   0 1707.86   11.18
   1  -1   0 1749.27    7.26
  -1   1  -1 1985.87   12.85
   1  -1   1 1935.85   12.77
   1  -1   1 1996.96    7.76
  -1   1  -2 1449.60   13.10
   1  -1   2 1450.64   11.86
   1  -1   2 1574.77   10.28
  -1   1  -3 7503.35   34.89
   1  -1   3 6917.33   27.64
   1  -1   3 7619.97   28.89
  -1   1  -4  839.39   13.41
   1  -1   4  836.54   10.22
   1  -1   4  863.67   11.58
  -1   1  -5 1432.83   19.69
   1  -1   5 1419.21   14.01
   1  -1   5 1411.89   16.88
  -1   1  -6   16.30    2.80
   1  -1   6   17.04    1.74
   1  -1   6   14.61    2.13
  -1   1  -7  495.63   14.18
   1  -1   7  504.36   12.46
  -1   1  -8   91.12    6.87
   1  -1   8   94.64    6.05
  -1   1  -9  111.44    8.13
   1  -1   9  113.38    7.18
  -1   1 -10   11.63    3.48
   1  -1  10   17.54    3.48
  -1   0  10   98.03    7.87
   1   0 -10   98.63    8.43
  -1   0   9   92.06    7.03
   1   0  -9   95.92    7.80
  -1   0   8  836.20   19.07
   1   0  -8  842.04   20.61
  -1   0   7  287.25   10.40
   1   0  -7  288.41   11.24
  -1   0   6 1351.93   20.57
   1   0  -6 1344.05   22.17
  -1   0   5  123.33    5.75
   1   0  -5  140.84    6.71
  -1   0   4 3032.14   25.19
   1   0  -4 2948.71   26.97
  -1   0   3    4.84    1.06
   1   0  -3    4.68    1.16
  -1   0   2    3.14    0.82
   1   0  -2    9.37    1.30
  -1   0   1 5740.46   20.82
   1   0  -1 4860.00   12.40
   1   0  -1 5436.35   22.31
  -1   0   0  918.20    6.53
  -1   0   0  918.01    7.04
  -1   0   0  999.58    5.93
   1   0   0  995.25    5.94
  -1   0  -1 2811.74   13.13
  -1   0  -1 2642.87   12.38
   1   0   1 2242.86    6.69
  -1   0  -2 1721.04   11.45
  -1   0  -2 1761.31   12.66
  -1   0  -2 1780.91   10.01
   1   0   2 1743.57    9.84
  -1   0  -3 1509.15   11.73
  -1   0  -3 1557.92   14.53
   1   0   3 1525.18   11.80
   1   0   3 1569.79   12.40
  -1   0  -4 5455.79   31.83
   1   0   4 5200.56   23.51
   1   0   4 5398.84   27.66
  -1   0  -5 1078.31   16.19
   1   0   5 1029.84   11.18
   1   0   5 1068.41   14.18
  -1   0  -6  181.05    7.52
   1   0   6  207.78    5.30
   1   0   6  191.92    6.79
  -1   0  -7   26.17    3.45
   1   0   7   26.05    2.07
   1   0   7   26.73    2.96
  -1   0  -8  105.72    7.07
   1   0   8  115.34    6.46
  -1   0  -9  269.24   12.01
   1   0   9  282.08   10.85
  -1   0 -10  114.22    8.66
   1   0  10  112.56    7.61
  -1  -1   9  215.36   10.80
   1   1  -9  210.93   11.60
  -1  -1   8  763.59   18.77
   1   1  -8  719.47   19.64
  -1  -1   7  546.21   14.72
   1   1  -7  536.60   15.71
  -1  -1   6  377.91   11.28
   1   1  -6  375.47   12.12
  -1  -1   5  184.51    7.26
   1   1  -5  182.54    7.81
  -1  -1   4  702.58   12.73
   1   1  -4  679.17   13.42
  -1  -1   3 1009.73   13.61
   1   1  -3 1012.07   14.55
  -1  -1   2   31.08    1.12
  -1  -1   2   28.50    2.06
   1   1  -2   30.76    2.28
  -1  -1   1   36.24    1.36
  -1  -1   1   35.53    1.95
   1   1  -1   35.45    2.02
  -1  -1   0 3267.52   13.88
  -1  -1   0 3630.67   15.84
   1   1   0 3418.89   14.15
  -1  -1  -1 3152.55   14.90
  -1  -1  -1 2986.81   10.28
   1   1   1 3182.77   10.63
   1   1   1 3189.43   13.35
  -1  -1  -2 8757.19   27.00
  -1  -1  -2 7284.94   21.54
   1   1   2 7239.54   22.55
  -1  -1  -3 1115.67   10.39
  -1  -1  -3 1146.09   11.19
   1   1   3 1086.11   10.53
  -1  -1  -4 2046.64   15.01
  -1  -1  -4 2081.63   18.25
   1   1   4 1993.06   16.75
  -1  -1  -5  332.70    6.43
  -1  -1  -5  339.68    8.63
   1   1   5  326.53    7.79
  -1  -1  -6  913.44   11.18
  -1  -1  -6  945.23   16.18
   1   1   6  923.87   14.65
  -1  -1  -7   26.23    2.07
  -1  -1  -7   29.40    3.55
   1   1   7   28.58    2.22
   1   1   7   49.00    3.88
  -1  -1  -8  184.34    8.81
   1   1   8  193.78    8.18
  -1  -1  -9   63.27    5.87
   1   1   9   68.09    5.44
  -1  -1 -10  682.06   19.71
   1   1  10  672.93   17.74
  -1  -1 -11  148.44   10.17
   1   1  11  155.33    9.38
  -1  -2   9  143.93    9.21
   1   2  -9  128.01    9.37
  -1  -2   8   93.92    7.06
   1   2  -8   86.19    7.32
  -1  -2   7 1039.41   21.03
   1   2  -7 1020.85   22.22
  -1  -2   6   93.74    5.96
   1   2  -6   94.03    6.46
  -1  -2   5  511.04   12.58
   1   2  -5  513.57   13.33
  -1  -2   4  400.98    5.55
  -1  -2   4  371.15    9.79
   1   2  -4  358.22   10.12
  -1  -2   3 1224.27   10.42
  -1  -2   3 1137.30   15.50
   1   2  -3 1123.31   15.93
  -1  -2   2 1157.89   10.49
  -1  -2   2 1127.58   13.85
   1   2  -2 1090.12   13.69
  -1  -2   1 4742.19   21.70
  -1  -2   1 5418.00   27.00
   1   2  -1 4885.44   24.26
  -1  -2   0 1228.65   11.30
  -1  -2   0 1223.79   11.51
   1   2   0 1222.36    9.26
  -1  -2  -1 5370.31   24.23
   1   2   1 4772.69   11.06
   1   2   1 6313.21   24.57
  -1  -2  -2 3991.89   21.54
  -1  -2  -2 3745.39   11.58
   1   2   2 3782.28   11.92
   1   2   2 4130.82   20.35
  -1  -2  -3 3900.42   22.08
  -1  -2  -3 4029.23   18.24
   1   2   3 4003.92   22.04
  -1  -2  -4   92.27    3.57
  -1  -2  -4   95.06    3.64
   1   2   4   95.16    3.87
  -1  -2  -5  299.99    6.64
  -1  -2  -5  300.85    7.63
   1   2   5  291.22    7.50
  -1  -2  -6    5.90    1.17
  -1  -2  -6    1.99    1.07
   1   2   6    2.15    0.97
  -1  -2  -7 1437.67   15.53
  -1  -2  -7 1480.63   21.48
   1   2   7 1425.87   20.08
  -1  -2  -8   65.16    5.28
   1   2   8   55.78    4.58
  -1  -2  -9 1046.57   21.78
   1   2   9 1009.43   20.00
  -1  -2 -10   83.88    6.97
   1   2  10   78.09    6.35
  -1  -2 -11  291.64   13.51
   1   2  11  270.00   12.14
  -1  -3   8  123.10    8.29
   1   3  -8  115.15    8.51
  -1  -3   7   11.06    2.96
   1   3  -7   14.37    3.54
  -1  -3   6  481.15   13.96
   1   3  -6  462.97   14.36
  -1  -3   5   67.70    4.96
   1   3  -5   69.10    5.27
  -1  -3   4  724.49    9.99
  -1  -3   4  683.25   14.14
   1   3  -4  651.10   14.13
  -1  -3   3  146.11    4.66
  -1  -3   3  142.09    5.98
   1   3  -3  142.22    5.99
  -1  -3   2 4316.02   25.69
  -1  -3   2 4251.23   29.62
   1   3  -2 4097.25   27.91
  -1  -3   1 1511.72   15.33
  -1  -3   1 1484.33   16.08
   1   3  -1 1453.55   14.13
  -1  -3   0 4857.12   27.72
  -1  -3   0 5127.98   27.72
   1   3   0 4608.19   19.69
   1   3   0 5210.89   27.92
  -1  -3  -1 1827.35   17.17
   1   3   1 1800.04   15.74
  -1  -3  -2 1675.95   16.66
   1   3   2 1622.80   14.96
  -1  -3  -3  536.73    9.58
  -1  -3  -3  565.39    5.60
   1   3   3  519.53    8.87
  -1  -3  -4  730.25   11.39
  -1  -3  -4  750.49    9.09
   1   3   4  715.96   11.22
  -1  -3  -5    0.12    0.46
  -1  -3  -5    1.16    0.66
   1   3   5    0.73    0.66
  -1  -3  -6 1166.39   15.04
  -1  -3  -6 1191.77   16.37
   1   3   6 1181.15   17.08
  -1  -3  -7  239.58    6.99
  -1  -3  -7  248.87    8.52
   1   3   7  238.96    8.41
  -1  -3  -8 1085.64   15.10
  -1  -3  -8 1119.87   19.87
   1   3   8 1076.14   19.21
  -1  -3  -9  297.24   11.28
   1   3   9  295.19   10.95
  -1  -3 -10   77.24    6.50
   1   3  10   69.11    5.97
  -1  -3 -11  192.08   10.65
   1   3  11  181.13    9.99
  -1  -4   7   32.34    4.36
   1   4  -7   37.82    4.91
  -1  -4   6    1.92    1.27
   1   4  -6    2.76    1.73
  -1  -4   5  288.07   10.61
   1   4  -5  299.38   11.04
  -1  -4   4  491.67   10.12
  -1  -4   4  465.15   12.49
   1   4  -4  458.48   12.41
  -1  -4   3  263.04    7.40
  -1  -4   3  253.65    8.62
   1   4  -3  252.93    8.36
  -1  -4   2  600.69   11.31
  -1  -4   2  571.82   11.95
   1   4  -2  575.35   11.06
  -1  -4   1 3510.16   27.42
  -1  -4   1 3505.29   27.61
   1   4  -1 3404.99   23.03
  -1  -4   0 2656.97   23.90
   1   4   0 2569.12   16.24
   1   4   0 2658.89   22.75
  -1  -4  -1 3639.11   28.09
   1   4   1 3684.68   13.67
   1   4   1 3725.33   25.99
  -1  -4  -2  150.03    5.79
   1   4   2  136.10    5.00
  -1  -4  -3   10.69    1.70
   1   4   3   10.15    1.59
  -1  -4  -4  408.43    9.68
  -1  -4  -4  432.80    6.01
   1   4   4  387.60    8.96
  -1  -4  -5 1680.94   19.85
  -1  -4  -5 1716.69   15.58
   1   4   5 1622.80   19.40
  -1  -4  -6   99.42    4.98
  -1  -4  -6  100.81    4.60
   1   4   6   94.28    5.16
  -1  -4  -7  234.18    7.66
  -1  -4  -7  220.66    7.66
   1   4   7  220.69    8.38
  -1  -4  -8 1338.44   18.44
  -1  -4  -8 1320.18   20.65
   1   4   8 1315.82   21.62
  -1  -4  -9  263.89   10.27
   1   4   9  253.36   10.32
  -1  -4 -10  600.39   16.75
   1   4  10  596.83   16.78
  -1  -4 -11   42.20    5.19
   1   4  11   42.58    5.22
  -1  -5   6   -0.42    0.76
   1   5  -6   -0.80    0.96
  -1  -5   5   71.15    5.70
   1   5  -5   66.64    5.55
  -1  -5   4  248.58    9.86
   1   5  -4  245.77    9.56
  -1  -5   3 2796.73   27.25
  -1  -5   3 2784.14   30.56
   1   5  -3 2642.47   27.99
  -1  -5   2  625.99   13.00
  -1  -5   2  633.12   13.74
   1   5  -2  609.95   12.02
  -1  -5   1  401.46   10.49
  -1  -5   1  352.98    9.72
   1   5  -1  343.41    7.86
   1   5  -1  349.63    9.67
  -1  -5   0  528.39   12.04
   1   5   0  531.23    8.16
   1   5   0  551.91   11.61
  -1  -5  -1  877.22   15.55
   1   5   1  855.93    7.87
   1   5   1  887.45   14.27
  -1  -5  -2   44.21    3.63
   1   5   2   49.50    3.47
  -1  -5  -3  304.29    9.25
   1   5   3  311.56    8.48
  -1  -5  -4   95.09    5.28
   1   5   4   87.70    4.72
  -1  -5  -5 1173.91   18.39
  -1  -5  -5 1187.84   11.53
   1   5   5 1145.69   17.43
  -1  -5  -6  688.93   14.29
  -1  -5  -6  722.74   11.14
   1   5   6  676.76   14.18
  -1  -5  -7 1698.18   22.68
  -1  -5  -7 1681.14   19.70
   1   5   7 1634.82   23.26
  -1  -5  -8  177.76    7.46
  -1  -5  -8  172.69    7.22
   1   5   8  172.96    8.24
  -1  -5  -9  405.27   11.25
  -1  -5  -9  395.77   11.96
   1   5   9  402.97   13.21
  -1  -5 -10   97.52    6.59
   1   5  10   86.85    6.75
  -1  -5 -11   46.04    5.15
   1   5  11   41.25    5.15
  -1  -6   5   12.64    3.00
   1   6  -5   12.75    3.06
  -1  -6   4  229.00   10.13
   1   6  -4  232.83    9.67
  -1  -6   3  828.76   16.46
  -1  -6   3  788.67   17.60
   1   6  -3  764.73   15.81
  -1  -6   2  722.41   15.47
  -1  -6   2  744.55   16.25
   1   6  -2  716.84   13.75
   1   6  -2  750.96   16.26
  -1  -6   1   60.57    4.67
   1   6  -1   61.18    3.67
   1   6  -1   58.04    4.50
  -1  -6   0  563.34   13.72
   1   6   0  550.22    9.02
   1   6   0  559.45   12.89
  -1  -6  -1   35.72    3.70
   1   6   1   37.90    1.95
   1   6   1   34.86    3.39
  -1  -6  -2 1864.80   25.00
   1   6   2 1853.84   22.44
  -1  -6  -3   82.87    5.51
   1   6   3   77.96    4.80
  -1  -6  -4  387.78   11.58
  -1  -6  -5  110.25    6.29
   1   6   5  100.03    5.70
  -1  -6  -6 2129.34   27.30
  -1  -6  -6 2175.67   17.26
   1   6   6 2175.22   26.74
  -1  -6  -7  331.10   10.92
  -1  -6  -7  339.69    8.25
   1   6   7  329.92   11.07
  -1  -6  -8  418.86   12.40
  -1  -6  -8  433.97   10.62
   1   6   8  432.98   13.28
  -1  -6  -9   43.56    4.18
  -1  -6  -9   37.78    3.65
   1   6   9   39.04    4.59
  -1  -6 -10   68.75    5.73
   1   6  10   64.93    6.12
   1   6  11   74.96    6.83
  -1  -7   4   75.54    6.39
   1   7  -4   78.89    6.44
  -1  -7   3   96.50    6.88
   1   7  -3   98.04    6.88
  -1  -7   2  420.15   12.85
   1   7  -2  431.54   13.45
  -1  -7   1  898.05   18.86
   1   7  -1  910.86   18.60
  -1  -7   0   20.15    3.15
   1   7   0   14.39    2.76
  -1  -7  -1   47.11    4.49
   1   7   1   50.46    4.31
  -1  -7  -2   14.32    2.85
   1   7   2   12.78    2.43
  -1  -7  -3 1007.19   20.11
   1   7   3 1004.93   18.10
  -1  -7  -4  522.39   14.60
   1   7   4  541.05   13.48
  -1  -7  -5  779.40   17.90
   1   7   5  749.66   16.24
  -1  -7  -6  159.94    8.26
   1   7   6  162.92    7.98
  -1  -7  -7 1042.02   20.89
   1   7   7 1009.16   20.13
  -1  -7  -8  115.65    7.20
   1   7   8  100.39    6.98
  -1  -7  -9   61.49    5.38
   1   7   9   60.84    5.85
  -1  -7 -10    5.95    2.17
   1   7  10    3.33    2.01
   1   7  11   23.63    4.36
   1   8  -3    4.16    2.00
  -1  -8   2   47.04    4.67
   1   8  -2   43.57    5.01
  -1  -8   1   54.61    5.19
   1   8  -1   53.72    5.19
  -1  -8   0  210.28    9.99
   1   8   0  203.99    9.40
  -1  -8  -1   56.56    5.35
   1   8   1   61.59    5.23
  -1  -8  -2   74.95    6.03
   1   8   2   82.77    5.83
  -1  -8  -3  418.59   14.07
   1   8   3  442.98   13.10
  -1  -8  -4  910.69   20.69
   1   8   4  951.82   19.20
  -1  -8  -5  575.85   16.58
   1   8   5  579.19   15.31
  -1  -8  -6  153.02    8.73
   1   8   6  153.48    8.25
  -1  -8  -7   92.31    6.84
   1   8   7   80.15    6.31
  -1  -8  -8    3.40    2.00
   1   8   8    3.64    1.85
  -1  -8  -9   94.44    7.04
   1   8   9   88.67    7.16
  -1  -8 -10   69.57    6.24
   1   8  10   72.44    6.97
  -1  -9   1   23.52    3.79
   1   9  -1   26.95    4.08
  -1  -9   0  106.94    7.67
   1   9   0  115.96    7.72
  -1  -9  -1  198.04   10.54
   1   9   1  202.74    9.89
  -1  -9  -2  324.98   13.37
   1   9   2  343.50   12.55
  -1  -9  -3  105.74    7.71
   1   9   3  116.12    7.41
  -1  -9  -4  372.80   14.28
   1   9   4  397.90   13.40
  -1  -9  -5  200.82   10.58
   1   9   5  215.01   10.10
  -1  -9  -6  225.11   11.26
   1   9   6  238.32   10.79
  -1  -9  -7    7.94    2.79
   1   9   7   12.51    3.26
  -1  -9  -8  117.26    8.33
   1   9   8  118.03    8.23
  -1  -9  -9   77.58    7.07
   1   9   9   80.87    7.28
  -1 -10  -1  344.24   14.67
   1  10   1  379.20   14.41
  -1 -10  -2  217.39   11.75
   1  10   2  214.39   10.85
  -1 -10  -3  260.24   12.81
   1  10   3  255.74   11.71
  -1 -10  -4   11.91    3.38
   1  10   4   10.82    3.43
  -1 -10  -5  135.74    9.35
   1  10   5  144.16    8.92
  -1 -10  -6   88.23    7.67
   1  10   6   83.33    7.02
  -1 -10  -7   33.92    5.21
   1  10   7   36.58    5.17
  -1 -10  -8   15.04    3.90
   1  10   8    8.32    2.78
  -2  10   5  105.18    7.62
   2 -10  -5   98.25    8.50
  -2  10   4   80.32    6.59
   2 -10  -4   75.75    7.54
  -2  10   3  133.09    8.69
   2 -10  -3  124.87    9.50
   2 -10  -2  133.08    9.91
  -2   9   7   24.16    4.28
   2  -9  -7   22.27    4.30
  -2   9   6  142.91    8.63
   2  -9  -6  141.28    9.32
  -2   9   5  385.54   13.38
   2  -9  -5  342.26   14.27
  -2   9   4  213.83    9.70
   2  -9  -4  194.66   11.00
  -2   9   3  227.55    9.69
   2  -9  -3  206.86   11.16
  -2   9   2    0.75    1.12
   2  -9  -2    2.36    1.92
   2  -9  -1   -0.33    1.33
   2  -9   0  191.43   10.96
   2  -9   1    3.00    1.97
  -2   8   8   56.27    6.00
   2  -8  -8   60.43    5.64
  -2   8   7  391.15   13.91
   2  -8  -7  355.54   13.46
  -2   8   6  190.02    9.36
   2  -8  -6  179.67    9.69
  -2   8   5  198.92    9.15
   2  -8  -5  180.22    9.73
  -2   8   4  226.79    9.33
   2  -8  -4  209.29   10.48
  -2   8   3  176.49    7.94
   2  -8  -3  164.18    9.31
  -2   8   2    1.34    1.05
   2  -8  -2    0.78    1.23
  -2   8   1  107.54    6.01
   2  -8  -1   99.31    7.29
  -2   8   0   26.20    3.45
   2  -8   0   37.19    4.76
   2  -8   1  274.86   12.35
   2  -8   2   81.00    6.91
   2  -8   3  134.51    8.88
  -2   7   9   21.97    4.15
   2  -7  -9   21.74    3.56
  -2   7   8  303.39   12.51
   2  -7  -8  296.77   11.26
   2  -7  -8  289.35   11.25
  -2   7   7  350.60   12.74
   2  -7  -7  359.16   12.54
   2  -7  -7  349.57   11.62
  -2   7   6  451.32   13.57
   2  -7  -6  443.11   13.92
   2  -7  -6  468.03   12.61
  -2   7   5   24.90    3.38
   2  -7  -5   23.54    3.70
   2  -7  -5   29.81    3.17
  -2   7   4  607.29   12.57
  -2   7   4  623.66   14.36
   2  -7  -4  595.84   16.03
  -2   7   3    4.25    1.43
  -2   7   3   11.57    2.36
   2  -7  -3    3.14    1.92
  -2   7   2  524.52   11.13
  -2   7   2  536.50   12.34
   2  -7  -2  503.31   14.80
  -2   7   1    6.22    1.57
  -2   7   1    7.41    1.92
   2  -7  -1    8.75    2.52
  -2   7   0    6.53    1.75
  -2   7   0    5.69    1.84
   2  -7   0    9.62    2.58
  -2   7  -1  312.65    9.73
  -2   7  -1  330.08    9.64
   2  -7   1  289.10   11.62
  -2   7  -2  706.54   15.55
  -2   7  -2  737.08   15.18
   2  -7   2  690.55   18.17
  -2   7  -3  207.32    9.07
   2  -7   3  202.29   10.08
  -2   7  -4  148.14    8.22
   2  -7   4  159.21    9.00
  -2   7  -5   13.68    3.11
   2  -7   5    9.40    2.68
  -2   6  10   65.84    6.71
   2  -6 -10   65.20    6.46
  -2   6   9  320.09   13.23
   2  -6  -9  321.66   12.81
  -2   6   8  167.06    9.14
   2  -6  -8  162.36    8.58
  -2   6   7  301.91   11.44
   2  -6  -7  299.56   10.46
   2  -6  -7  293.13   10.76
  -2   6   6  442.29   12.94
   2  -6  -6  422.64   12.49
   2  -6  -6  448.76   12.40
  -2   6   5  562.20   13.64
   2  -6  -5  550.84   14.20
   2  -6  -5  599.93   13.32
  -2   6   4   32.13    2.99
  -2   6   4   24.02    2.91
   2  -6  -4   29.92    3.54
  -2   6   3  109.69    5.04
  -2   6   3  101.60    5.27
   2  -6  -3   99.92    6.18
  -2   6   2    8.20    1.73
  -2   6   2   10.89    2.12
   2  -6  -2   11.58    2.56
  -2   6   1  951.59   14.44
  -2   6   1  955.54   14.63
   2  -6  -1  912.71   18.26
  -2   6   0  346.49    9.06
  -2   6   0  364.07    8.95
   2  -6   0  333.24   11.21
  -2   6  -1  403.28   10.36
  -2   6  -1  414.10    9.66
   2  -6   1  397.19   12.37
  -2   6  -2  509.88   12.46
  -2   6  -2  540.70   11.39
   2  -6   2  484.69   13.91
  -2   6  -3  622.06   14.72
  -2   6  -3  664.44   13.26
   2  -6   3  608.91   15.85
  -2   6  -4  221.44    9.52
   2  -6   4  208.71    9.56
  -2   6  -5    2.19    1.39
   2  -6   5    1.53    1.27
  -2   6  -6    3.78    1.77
  -2   5  10  219.49   11.63
   2  -5 -10  217.74   11.52
  -2   5   9  296.99   12.66
   2  -5  -9  298.53   12.61
  -2   5   8  327.94   12.37
   2  -5  -8  340.68   12.54
  -2   5   7  131.06    7.40
   2  -5  -7  167.57    7.00
   2  -5  -7  167.82    8.29
  -2   5   6  115.21    6.50
   2  -5  -6  116.89    6.03
   2  -5  -6  114.75    6.47
  -2   5   5  308.19    9.74
   2  -5  -5  287.02    9.36
   2  -5  -5  300.39    9.44
  -2   5   4  158.74    6.34
  -2   5   4  165.56    6.70
   2  -5  -4  160.46    7.00
   2  -5  -4  166.60    6.51
  -2   5   3  184.56    6.30
  -2   5   3  179.75    6.49
   2  -5  -3  177.71    7.33
  -2   5   2   26.83    2.52
  -2   5   2   29.17    2.67
   2  -5  -2   28.23    3.12
  -2   5   1 1390.05   16.47
  -2   5   1 1462.26   16.26
  -2   5   0 1350.98   16.74
  -2   5   0 1398.96   15.46
   2  -5   0 1277.79   19.78
  -2   5  -1  940.24   14.76
  -2   5  -1 1024.36   13.34
   2  -5   1  896.48   16.82
  -2   5  -2  373.19    9.99
  -2   5  -2  407.38    8.78
   2  -5   2  378.84   11.17
  -2   5  -3  253.48    8.92
  -2   5  -3  281.08    7.78
   2  -5   3  253.88    9.43
  -2   5  -4  184.74    8.26
  -2   5  -4  206.63    7.23
   2  -5   4  190.12    8.35
   2  -5   4  186.95    6.86
  -2   5  -5  208.37    9.43
   2  -5   5  199.35    8.71
  -2   5  -6   -0.26    0.83
  -2   5  -7   33.57    4.82
  -2   4  10  159.61    9.96
   2  -4 -10  163.46   10.18
  -2   4   9  165.42    9.56
   2  -4  -9  180.92   10.19
  -2   4   8  628.72   16.93
   2  -4  -8  646.99   17.47
  -2   4   7  240.57    9.74
   2  -4  -7  244.21   10.06
  -2   4   6    7.24    1.96
   2  -4  -6    7.11    1.57
   2  -4  -6    8.69    2.13
  -2   4   5  124.03    6.04
   2  -4  -5  127.84    5.60
   2  -4  -5  129.10    6.25
  -2   4   4  461.22   10.61
   2  -4  -4  452.63   10.44
   2  -4  -4  464.09   10.80
  -2   4   3    7.16    1.54
  -2   4   3    1.93    0.95
   2  -4  -3    5.02    1.47
  -2   4   2 3544.00   25.35
  -2   4   2 3521.98   24.36
   2  -4  -2 3272.27   27.78
  -2   4   1   17.49    1.95
  -2   4   1   20.16    1.90
   2  -4  -1   19.51    2.42
  -2   4   0 5111.21   30.31
  -2   4   0 5170.93   25.71
   2  -4   0 4675.41   33.86
  -2   4  -1 2458.12   22.20
  -2   4  -1 2611.47   18.23
   2  -4   1 2370.79   24.60
  -2   4  -2  517.71   10.99
  -2   4  -2  583.60    9.11
   2  -4   2  531.32   11.96
  -2   4  -3   14.86    2.26
  -2   4  -3   18.45    1.93
   2  -4   3   13.87    2.30
   2  -4   3   18.95    1.89
  -2   4  -4  183.48    7.75
   2  -4   4  188.74    7.57
   2  -4   4  187.65    6.20
  -2   4  -5  140.83    7.45
   2  -4   5  149.50    6.95
   2  -4   5  149.36    6.13
  -2   4  -6  402.98   13.39
   2  -4   6  392.23   11.41
   2  -4   6  389.83   10.77
  -2   4  -7    1.65    1.47
  -2   4  -8  124.41    8.79
  -2   3  10   43.96    5.69
   2  -3 -10   52.43    6.14
  -2   3   9  308.39   12.72
   2  -3  -9  313.91   13.40
  -2   3   8   62.99    5.61
   2  -3  -8   57.36    5.67
  -2   3   7  574.31   14.91
   2  -3  -7  589.32   15.74
  -2   3   6    3.52    1.33
   2  -3  -6    5.35    1.14
   2  -3  -6    3.32    1.45
  -2   3   5    1.80    1.04
   2  -3  -5    3.56    1.09
   2  -3  -5    2.69    1.14
  -2   3   4   96.69    4.82
   2  -3  -4   94.51    4.24
   2  -3  -4   97.45    5.03
  -2   3   3 6739.67   37.18
  -2   3   3 6526.27   34.80
   2  -3  -3 6195.27   33.52
  -2   3   2 4168.08   26.76
  -2   3   2 4054.67   24.39
   2  -3  -2 3802.02   26.34
  -2   3   1 2958.90   21.48
  -2   3   1 2921.17   18.20
   2  -3  -1 2766.79   22.72
  -2   3   0  303.34    6.91
  -2   3   0  310.68    5.31
   2  -3   0  286.32    7.48
  -2   3  -1 1378.39   15.43
  -2   3  -1 1435.90   10.97
   2  -3   1 1298.88   16.27
  -2   3  -2  146.49    5.46
  -2   3  -2  162.62    4.03
   2  -3   2  146.57    5.70
  -2   3  -3 1196.19   16.86
   2  -3   3 1187.81   16.53
   2  -3   3 1289.35   12.78
  -2   3  -4  138.98    6.37
   2  -3   4  138.97    5.90
   2  -3   4  140.18    4.83
  -2   3  -5  388.80   11.53
   2  -3   5  389.46   10.13
   2  -3   5  413.09    9.32
  -2   3  -6  236.15    9.88
   2  -3   6  235.88    8.17
   2  -3   6  236.02    7.91
  -2   3  -7  966.29   21.30
   2  -3   7  976.23   17.53
  -2   3  -8   82.71    6.99
  -2   3  -9   94.96    7.97
  -2   2  10  416.72   15.90
   2  -2 -10  403.79   16.34
  -2   2   9    9.30    2.95
   2  -2  -9   10.64    3.33
  -2   2   8   41.09    4.57
   2  -2  -8   38.46    4.93
  -2   2   7   14.67    2.78
   2  -2  -7   14.50    3.03
  -2   2   6 1596.00   22.95
   2  -2  -6 1579.62   24.22
  -2   2   5   31.72    3.12
   2  -2  -5   30.35    1.92
   2  -2  -5   34.35    3.45
  -2   2   4 2008.59   21.40
   2  -2  -4 2018.22   16.06
   2  -2  -4 1972.32   22.65
  -2   2   3 1887.85   18.49
   2  -2  -3 1848.95   15.52
   2  -2  -3 1883.53   20.01
  -2   2   2 1414.53   15.45
  -2   2   2 1391.48   13.82
   2  -2  -2 1336.15   13.38
  -2   2   1 5507.90   28.05
  -2   2   1 5125.93   22.16
   2  -2  -1 5070.55   26.65
  -2   2   0  360.91    7.03
  -2   2   0  364.64    4.70
   2  -2   0  353.63    7.28
  -2   2  -1   19.93    1.78
  -2   2  -1   21.58    1.00
  -2   2  -1   22.98    1.01
   2  -2   1   20.55    1.93
  -2   2  -2 1596.84   16.52
   2  -2   2 1601.71   16.66
   2  -2   2 1693.00    9.91
  -2   2  -3  568.30   10.84
   2  -2   3  566.27   10.34
   2  -2   3  602.43    7.51
  -2   2  -4  748.94   13.68
   2  -2   4  771.56   12.53
   2  -2   4  803.19   10.46
  -2   2  -5   21.60    2.83
   2  -2   5    9.19    1.74
   2  -2   5   10.58    1.56
  -2   2  -6  533.93   13.94
   2  -2   6  555.05   11.46
   2  -2   6  555.59   11.38
  -2   2  -7  899.42   19.63
   2  -2   7  912.19   15.15
   2  -2   7  936.55   16.42
  -2   2  -8  441.33   15.01
   2  -2   8  444.93   12.44
  -2   2  -9   44.88    5.51
  -2   1   9  155.26    9.25
   2  -1  -9  140.86    9.36
  -2   1   8   13.94    3.05
   2  -1  -8   11.84    3.12
  -2   1   7   10.09    2.49
   2  -1  -7    8.81    2.71
  -2   1   6  380.66   11.43
   2  -1  -6  396.17   12.54
  -2   1   5 1871.25   23.07
   2  -1  -5 1848.05   24.69
  -2   1   4 1434.26   18.32
   2  -1  -4 1381.26   19.45
  -2   1   3  602.37   10.61
   2  -1  -3  584.22    6.91
   2  -1  -3  564.95   11.20
  -2   1   2  716.96   11.16
  -2   1   2  753.23   10.29
   2  -1  -2  734.12    8.20
   2  -1  -2  707.63   11.08
  -2   1   1 7116.99   31.12
  -2   1   1 7136.89   26.20
   2  -1  -1 6468.98   25.68
  -2   1   0 6403.19   27.66
  -2   1   0 5153.92   16.35
   2  -1   0 6116.30   26.37
   2  -1   0 5291.02   16.54
  -2   1  -1  352.27    6.61
   2  -1   1  342.64    6.61
  -2   1  -2  113.05    4.06
   2  -1   2   93.57    3.68
  -2   1  -3  229.52    6.39
   2  -1   3  225.60    5.98
   2  -1   3  240.57    4.20
  -2   1  -4 3224.08   26.48
   2  -1   4 3214.07   23.54
   2  -1   4 3360.10   19.93
  -2   1  -5  812.20   14.76
   2  -1   5  790.09   12.24
   2  -1   5  809.53   11.58
  -2   1  -6  848.14   16.63
   2  -1   6  822.41   13.02
   2  -1   6  843.83   13.43
  -2   1  -7  150.74    7.82
   2  -1   7  147.54    5.80
   2  -1   7  149.79    6.39
  -2   1  -8 1161.23   23.22
   2  -1   8 1170.07   19.43
  -2   1  -9  157.76    9.45
   2  -1   9  169.62    8.18
  -2   1 -10   28.16    4.74
   2  -1  10   23.71    3.77
  -2   0   9  187.49   10.38
   2   0  -9  172.00   10.70
  -2   0   8   93.26    6.92
   2   0  -8   85.51    7.17
  -2   0   7  338.88   11.96
   2   0  -7  304.77   12.22
  -2   0   6   59.86    4.77
   2   0  -6   60.50    5.27
  -2   0   5 2728.35   28.62
   2   0  -5 2555.79   29.98
  -2   0   4 3077.71   27.67
   2   0  -4 3078.27   29.96
  -2   0   3 4122.08   28.76
   2   0  -3 4015.06   30.80
  -2   0   2   68.40    3.31
   2   0  -2   67.26    2.06
   2   0  -2   98.96    4.33
  -2   0   1  295.85    6.42
  -2   0   1  296.72    5.77
   2   0  -1  276.77    4.67
  -2   0   0  134.70    3.57
  -2   0   0  134.58    3.87
  -2   0   0  142.14    3.20
   2   0   0  130.23    3.52
  -2   0  -1 2675.28   17.03
  -2   0  -1 2798.39   16.95
  -2   0  -1 2793.97   10.35
   2   0   1 2630.16   16.90
   2   0   1 2685.78   10.13
   2   0   1 2933.29   10.62
  -2   0  -2   83.71    3.25
  -2   0  -2   91.09    1.90
   2   0   2   81.54    3.23
   2   0   2   83.92    1.83
  -2   0  -3  489.90    8.28
  -2   0  -3  502.49    8.64
   2   0   3  497.90    8.36
   2   0   3  509.62    6.04
  -2   0  -4 1165.31   14.82
   2   0   4 1134.19   13.31
   2   0   4 1170.78   11.50
  -2   0  -5 7062.05   40.78
   2   0   5 6935.67   34.57
   2   0   5 6882.02   32.85
  -2   0  -6  581.30   13.06
   2   0   6  604.68   10.73
   2   0   6  601.95   11.12
  -2   0  -7  732.47   16.16
   2   0   7  726.38   12.26
   2   0   7  746.87   13.82
  -2   0  -8   43.33    4.57
   2   0   8   43.80    3.33
   2   0   8   42.67    3.79
  -2   0  -9  448.55   15.08
   2   0   9  469.16   13.20
  -2   0 -10   30.70    4.85
   2   0  10   32.41    4.05
  -2  -1   9   -0.21    1.15
   2   1  -9    0.74    1.72
  -2  -1   8  450.11   15.24
   2   1  -8  442.35   16.10
  -2  -1   7  371.50   12.92
   2   1  -7  366.34   13.70
  -2  -1   6  895.21   18.46
   2   1  -6  858.70   19.37
  -2  -1   5   38.67    3.72
   2   1  -5   41.87    4.27
  -2  -1   4 3350.61   30.15
   2   1  -4 3260.12   31.75
  -2  -1   3  643.91   12.01
   2   1  -3  647.64   12.85
  -2  -1   2 3772.89   15.25
  -2  -1   2 3778.84   25.95
   2   1  -2 3619.01   26.98
  -2  -1   1 1793.30   11.93
  -2  -1   1 1813.47   15.81
   2   1  -1 1739.19   16.26
  -2  -1   0  174.22    4.08
  -2  -1   0  177.33    4.40
  -2  -1   0  176.15    4.28
  -2  -1  -1 2157.90   15.37
  -2  -1  -1 2202.79   13.83
  -2  -1  -1 2281.53   13.43
   2   1   1 2221.33   13.24
  -2  -1  -2 5999.21   27.30
  -2  -1  -2 6234.34   24.11
   2   1   2 6005.50   21.05
  -2  -1  -3 1043.05   12.08
  -2  -1  -3 1046.41   11.22
   2   1   3 1022.37    9.65
  -2  -1  -4 2428.40   19.42
  -2  -1  -4 2541.76   20.09
   2   1   4 2506.14   17.47
  -2  -1  -5  596.70   10.12
  -2  -1  -5  597.65   11.14
   2   1   5  622.14   10.00
  -2  -1  -6 3264.66   24.70
  -2  -1  -6 3324.98   29.39
   2   1   6 3277.70   25.88
  -2  -1  -7   55.53    3.44
  -2  -1  -7   45.75    4.10
   2   1   7   56.76    3.52
   2   1   7   59.50    4.01
  -2  -1  -8   20.60    3.27
   2   1   8   19.19    2.31
   2   1   8   19.56    2.73
  -2  -1  -9  141.64    8.28
   2   1   9  142.53    7.28
  -2  -1 -10  284.15   12.58
   2   1  10  277.99   10.93
  -2  -1 -11   42.87    5.84
   2   1  11   41.83    5.00
  -2  -2   8    8.95    2.87
   2   2  -8    5.43    2.37
  -2  -2   7  860.52   20.29
   2   2  -7  860.26   21.38
  -2  -2   6  932.98   19.68
   2   2  -6  920.10   20.48
  -2  -2   5  421.86   12.26
   2   2  -5  401.44   12.57
  -2  -2   4   90.32    5.30
   2   2  -4   96.29    5.80
  -2  -2   3 1263.72    9.58
  -2  -2   3 1198.27   17.41
   2   2  -3 1177.32   17.81
  -2  -2   2  918.28    9.20
  -2  -2   2  883.53   13.62
   2   2  -2  897.37   13.90
  -2  -2   1 1328.55   11.91
  -2  -2   1 1336.74   15.18
   2   2  -1 1319.29   14.79
  -2  -2   0 2300.72   16.55
  -2  -2   0 2358.11   18.23
   2   2   0 2327.95   16.63
  -2  -2  -1 1845.65   15.52
  -2  -2  -1 1949.06   12.45
  -2  -2  -1 1913.44   15.17
   2   2   1 1925.70   15.21
  -2  -2  -2 5689.52   28.51
  -2  -2  -2 5533.39   19.83
   2   2   2 6183.04   26.47
  -2  -2  -3 8143.50   35.67
  -2  -2  -3 7074.62   25.57
   2   2   3 7946.94   31.02
  -2  -2  -4    2.49    0.88
  -2  -2  -4    6.09    1.10
   2   2   4    0.46    0.51
  -2  -2  -5 1082.26   14.17
  -2  -2  -5 1112.42   14.05
   2   2   5 1087.70   13.82
  -2  -2  -6  844.35   13.01
  -2  -2  -6  908.63   14.49
   2   2   6  843.45   13.46
  -2  -2  -7  641.38   11.77
  -2  -2  -7  651.69   13.79
   2   2   7  634.57   12.82
  -2  -2  -8  658.26   12.31
  -2  -2  -8  674.67   15.62
   2   2   8  677.34   14.48
  -2  -2  -9   71.97    5.87
   2   2   9   79.44    5.56
  -2  -2 -10   22.06    3.79
   2   2  10   29.95    3.89
  -2  -2 -11  288.35   13.27
   2   2  11  295.54   12.18
  -2  -3   7  108.42    7.73
   2   3  -7  108.28    8.09
  -2  -3   6  844.69   19.64
   2   3  -6  815.79   19.79
  -2  -3   5 1630.44   25.29
   2   3  -5 1520.33   24.89
  -2  -3   4    0.86    0.89
   2   3  -4    0.89    1.07
  -2  -3   3   41.28    2.28
  -2  -3   3   38.37    3.46
   2   3  -3   37.29    3.46
  -2  -3   2  179.88    5.00
   2   3  -2  161.87    6.16
  -2  -3   1 1687.96   15.96
  -2  -3   1 1612.49   18.44
   2   3  -1 1610.36   16.85
  -2  -3   0 2106.11   18.36
  -2  -3   0 2094.13   19.55
   2   3   0 2105.43   16.38
  -2  -3  -1 1626.08   16.57
   2   3   1 1645.97   11.79
   2   3   1 1623.70   16.26
  -2  -3  -2 1042.93   13.63
  -2  -3  -2 1046.83    7.46
   2   3   2 1020.00   12.58
  -2  -3  -3 5326.93   31.68
  -2  -3  -3 5120.22   18.05
   2   3   3 5426.16   29.27
  -2  -3  -4 3918.62   28.01
  -2  -3  -4 3989.01   19.98
   2   3   4 3789.94   25.63
  -2  -3  -5 1125.52   15.51
  -2  -3  -5 1279.88   13.74
   2   3   5 1090.03   14.74
  -2  -3  -6  252.93    7.61
  -2  -3  -6  257.76    7.23
   2   3   6  235.33    7.46
  -2  -3  -7  339.18    9.06
  -2  -3  -7  354.04    9.64
   2   3   7  327.86    9.50
  -2  -3  -8  217.59    7.48
  -2  -3  -8  223.60    8.65
   2   3   8  219.31    8.46
  -2  -3  -9  147.40    6.33
  -2  -3  -9  154.86    7.98
   2   3   9  149.04    7.59
  -2  -3 -10  133.95    8.18
   2   3  10  135.93    7.81
  -2  -3 -11  331.51   13.61
   2   3  11  342.89   13.11
  -2  -4   7    9.47    3.11
   2   4  -7   13.20    3.53
  -2  -4   6  168.53    9.30
   2   4  -6  166.25    9.35
  -2  -4   5  263.84   10.89
   2   4  -5  266.24   10.90
  -2  -4   4  181.54    8.51
   2   4  -4  187.53    8.39
  -2  -4   3   67.55    3.48
  -2  -4   3   54.01    4.39
   2   4  -3   57.55    4.41
  -2  -4   2  120.60    4.85
  -2  -4   2  111.14    5.75
   2   4  -2  114.87    5.39
  -2  -4   1  182.33    6.11
   2   4  -1  180.33    5.88
  -2  -4   0 7324.60   39.23
  -2  -4   0 8194.91   43.07
   2   4   0 7069.25   30.95
  -2  -4  -1  252.30    7.45
   2   4   1  251.42    4.66
   2   4   1  243.69    7.17
  -2  -4  -2 1453.02   18.10
   2   4   2 1439.38   16.92
   2   4   3  329.58    8.13
  -2  -4  -4 4321.61   32.37
  -2  -4  -4 4613.14   17.36
   2   4   4 4309.59   30.01
  -2  -4  -5    0.75    0.74
  -2  -4  -5    1.31    0.53
   2   4   5    1.30    0.86
  -2  -4  -6  270.69    8.52
  -2  -4  -6  282.71    6.94
   2   4   6  271.02    8.42
  -2  -4  -7    4.72    1.50
  -2  -4  -7    8.40    1.73
   2   4   7    8.20    2.05
  -2  -4  -8  586.71   13.07
  -2  -4  -8  597.79   13.27
   2   4   8  590.61   14.14
  -2  -4  -9  683.58   14.39
  -2  -4  -9  676.67   15.72
   2   4   9  675.00   16.17
  -2  -4 -10  329.86   12.04
   2   4  10  317.86   11.98
  -2  -4 -11   32.25    4.47
   2   4  11   26.75    4.38
  -2  -5   6    6.36    2.30
   2   5  -6    2.64    1.86
  -2  -5   5   15.84    3.24
   2   5  -5   14.26    3.19
  -2  -5   4  417.54   13.48
   2   5  -4  414.51   12.77
  -2  -5   3  682.60   16.20
   2   5  -3  693.92   15.00
  -2  -5   2   13.62    2.04
  -2  -5   2   13.91    2.45
   2   5  -2   15.71    2.39
  -2  -5   1  741.74   13.86
  -2  -5   1  721.69   14.83
   2   5  -1  706.30   12.02
  -2  -5   0  523.66   11.84
  -2  -5   0  521.91   12.00
   2   5   0  501.24    8.58
   2   5   0  506.66   11.87
  -2  -5  -1 4997.97   36.89
   2   5   1 4843.42   20.63
   2   5   1 5114.06   36.18
  -2  -5  -2 1039.43   17.05
   2   5   2 1128.65   16.68
  -2  -5  -3  400.41   10.74
  -2  -5  -4    0.45    0.67
   2   5   4    0.60    0.69
  -2  -5  -5 1400.57   20.61
  -2  -5  -5 1402.85   10.19
   2   5   5 1328.86   18.85
  -2  -5  -6   49.60    4.09
  -2  -5  -6   46.47    2.57
   2   5   6   45.64    3.88
  -2  -5  -7  477.10   12.50
  -2  -5  -7  480.56    9.64
   2   5   7  462.32   12.27
  -2  -5  -8   12.91    2.40
  -2  -5  -8    6.54    1.76
   2   5   8    5.48    1.84
  -2  -5  -9  651.46   15.03
  -2  -5  -9  647.85   14.49
   2   5   9  654.75   16.36
  -2  -5 -10  382.72   11.73
  -2  -5 -10  408.56   12.73
   2   5  10  390.32   13.55
  -2  -5 -11  248.31   10.89
   2   5  11  254.04   11.63
  -2  -6   5   33.87    4.67
   2   6  -5   29.27    4.20
  -2  -6   4   86.90    6.66
   2   6  -4   86.25    6.19
  -2  -6   3   88.54    6.52
   2   6  -3   89.09    5.76
  -2  -6   2 1450.86   21.20
  -2  -6   2 1375.11   23.33
   2   6  -2 1356.15   19.61
  -2  -6   1  409.76   11.50
  -2  -6   1  404.71   12.09
   2   6  -1  393.64    9.35
   2   6  -1  413.66   12.22
  -2  -6   0  550.52   13.46
   2   6   0  531.56    9.22
   2   6   0  535.06   13.34
  -2  -6  -1  823.70   16.60
   2   6   1  797.59    8.80
   2   6   1  805.82   15.82
  -2  -6  -2 1287.18   20.91
   2   6   2 1291.26   19.60
  -2  -6  -3  120.39    6.57
   2   6   3  113.12    5.90
  -2  -6  -4    1.45    1.17
   2   6   4    0.46    0.79
  -2  -6  -5    9.55    2.22
   2   6   5   13.28    2.41
  -2  -6  -6  450.61   12.93
   2   6   6  434.25   12.06
  -2  -6  -7  924.65   18.77
   2   6   7  907.63   18.04
  -2  -6  -8  375.48   12.21
   2   6   8  389.89   12.47
  -2  -6  -9  183.26    8.67
   2   6   9  186.44    9.15
  -2  -6 -10  443.21   13.50
   2   6  10  432.37   14.61
   2   6  11   56.12    6.08
  -2  -7   4    1.93    1.65
  -2  -7   3  232.54   10.92
   2   7  -3  224.64   10.81
  -2  -7   2  487.81   13.55
  -2  -7   2  501.43   15.17
   2   7  -2  468.23   14.78
  -2  -7   1  910.16   18.71
   2   7  -1  902.26   19.54
  -2  -7   0  314.20   11.18
   2   7   0  324.77   11.36
  -2  -7  -1   14.80    2.71
   2   7   1   13.74    2.77
  -2  -7  -2  261.98   10.31
   2   7   2  259.32    9.65
  -2  -7  -3  230.81    9.77
   2   7   3  221.21    8.84
  -2  -7  -4  177.26    8.66
   2   7   4  189.72    8.24
  -2  -7  -5   25.22    3.54
   2   7   5   24.57    3.33
  -2  -7  -6  912.97   19.73
   2   7   6  933.03   18.76
  -2  -7  -7  332.14   12.10
   2   7   7  338.58   11.74
  -2  -7  -8  554.61   15.80
   2   7   8  521.28   15.08
  -2  -7  -9   86.44    6.54
   2   7   9   81.10    6.61
  -2  -7 -10   92.69    6.78
   2   7  10   98.05    7.45
   2   7  11   75.57    7.02
   2   8  -2  102.66    7.62
  -2  -8   1  599.11   16.40
   2   8  -1  602.47   17.24
  -2  -8   0  150.21    8.36
   2   8   0  161.60    8.82
  -2  -8  -1  168.54    8.92
   2   8   1  170.94    8.80
  -2  -8  -2   30.44    3.97
   2   8   2   26.17    3.69
  -2  -8  -3  306.86   12.10
   2   8   3  314.07   11.36
   2   8   4  232.68    9.82
  -2  -8  -5  367.93   13.45
   2   8   5  365.35   12.38
  -2  -8  -6  164.87    9.15
   2   8   6  165.61    8.57
  -2  -8  -7  181.97    9.64
   2   8   7  192.36    9.52
  -2  -8  -8  267.27   11.77
   2   8   8  270.24   11.56
  -2  -8  -9  618.67   17.99
   2   8   9  619.67   17.99
  -2  -8 -10   -0.58    1.22
   2   8  10   -0.44    1.20
  -2  -9   1   -0.01    1.16
   2   9  -1   -0.23    1.30
  -2  -9   0  212.31   10.59
   2   9   0  215.22   10.86
  -2  -9  -1   36.28    4.75
   2   9   1   34.78    4.71
  -2  -9  -2  135.85    8.70
   2   9   2  143.48    8.49
  -2  -9  -3    0.25    1.38
   2   9   3   -0.65    1.01
  -2  -9  -4  223.29   11.16
   2   9   4  234.83   10.62
  -2  -9  -5  351.23   14.03
   2   9   5  361.72   13.19
  -2  -9  -6  393.58   14.97
   2   9   6  406.29   14.19
  -2  -9  -7  146.78    9.43
   2   9   7  151.37    9.01
  -2  -9  -8  318.46   13.63
   2   9   8  295.50   12.74
  -2  -9  -9   10.64    3.30
   2   9   9   11.76    3.74
  -2 -10  -2   90.17    7.77
   2  10   2   99.69    7.81
  -2 -10  -3   83.14    7.44
   2  10   3   86.20    7.16
  -2 -10  -4  116.44    8.74
   2  10   4  125.72    8.49
  -2 -10  -5  393.93   15.75
   2  10   5  433.45   15.43
  -2 -10  -6   66.89    6.90
   2  10   6   68.45    6.63
  -2 -10  -7  214.69   11.98
   2  10   7  225.86   11.56
  -2 -10  -8    9.28    3.57
   2  10   8    3.13    2.09
  -3   9   6   34.99    4.81
   3  -9  -6   42.36    5.31
  -3   9   5    1.11    1.70
   3  -9  -5    2.62    2.09
  -3   9   4  458.82   15.30
   3  -9  -4  425.30   16.26
   3  -9  -3   12.99    4.05
   3  -9  -2   90.58    7.89
   3  -9  -1  162.35   10.42
   3  -9   0  133.64    9.66
  -3   8   7   60.38    5.82
   3  -8  -7   53.07    5.61
  -3   8   6   -1.17    1.02
   3  -8  -6    0.17    1.26
  -3   8   5  159.77    8.38
   3  -8  -5  146.72    9.04
  -3   8   4  143.34    7.65
   3  -8  -4  142.22    9.02
  -3   8   3  704.26   15.74
   3  -8  -3  664.68   18.98
   3  -8  -2  188.71   10.37
  -3   8   1   74.72    5.48
   3  -8  -1   62.86    6.15
  -3   8   0    6.05    1.93
   3  -8   0    9.07    2.98
  -3   8  -1  129.42    7.21
   3  -8   1  116.98    8.42
  -3   8  -2   33.36    4.01
   3  -8   2   37.96    5.05
  -3   8  -3    3.82    1.81
   3  -8   3    2.76    1.83
  -3   7   8   26.00    4.24
   3  -7  -8   31.72    4.27
  -3   7   7   69.93    6.11
   3  -7  -7   66.33    5.69
   3  -7  -7   81.17    6.28
  -3   7   6  287.69   11.17
   3  -7  -6  277.86   11.38
   3  -7  -6  279.40   10.81
  -3   7   5  276.85   10.39
   3  -7  -5  269.40   11.20
   3  -7  -5  265.54   10.00
  -3   7   4  148.43    7.19
  -3   7   4  154.51    7.39
   3  -7  -4  146.57    8.43
  -3   7   3  589.48   13.65
  -3   7   3  593.40   13.55
   3  -7  -3  554.26   16.06
  -3   7   2  339.98   10.21
  -3   7   2  338.58    9.76
   3  -7  -2  319.14   12.28
  -3   7   1   57.43    4.35
  -3   7   1   61.72    4.10
   3  -7  -1   59.04    5.54
  -3   7   0    0.63    0.80
   3  -7   0   -0.19    1.04
  -3   7  -1    3.95    1.62
   3  -7   1    7.88    2.63
  -3   7  -2  230.70    9.49
   3  -7   2  214.78   10.53
  -3   7  -3  270.53   10.82
   3  -7   3  244.03   11.44
  -3   7  -4   41.89    4.79
   3  -7   4   35.99    4.74
  -3   6   9    9.58    3.06
   3  -6  -9   10.90    3.14
  -3   6   8    4.66    1.97
   3  -6  -8   11.69    3.04
  -3   6   7  194.45    9.64
   3  -6  -7  192.38    9.54
  -3   6   6  393.03   12.67
   3  -6  -6  382.80   12.23
   3  -6  -6  427.16   13.30
  -3   6   5  558.27   14.11
   3  -6  -5  541.06   14.53
   3  -6  -5  546.13   14.23
  -3   6   4  572.07   13.62
  -3   6   4  562.81   13.23
   3  -6  -4  544.07   14.64
  -3   6   3    3.24    1.47
  -3   6   3    3.29    1.35
   3  -6  -3    2.74    1.65
  -3   6   2  986.68   16.62
  -3   6   2 1015.98   15.59
   3  -6  -2  927.93   18.97
  -3   6   1   78.76    4.78
  -3   6   1   81.92    4.32
   3  -6  -1   75.66    5.69
  -3   6   0   50.08    3.94
  -3   6   0   57.55    3.49
   3  -6   0   56.39    4.96
  -3   6  -1    0.72    0.84
   3  -6   1    6.46    2.27
  -3   6  -2  238.42    9.13
   3  -6   2  236.30   10.19
  -3   6  -3  490.79   13.77
   3  -6   3  491.19   14.92
  -3   6  -4  515.77   14.95
   3  -6   4  497.09   15.30
  -3   6  -5   20.42    3.55
   3  -6   5   15.04    3.15
  -3   6  -6   63.81    6.20
   3  -6   6   67.07    5.98
  -3   5   9  212.92   11.09
   3  -5  -9  217.23   11.43
  -3   5   8   54.60    5.59
   3  -5  -8   62.45    6.00
  -3   5   7  222.13   10.03
   3  -5  -7  235.12   10.56
  -3   5   6  300.69   10.87
   3  -5  -6  296.46    9.80
   3  -5  -6  316.15   11.55
  -3   5   5 1900.93   25.08
   3  -5  -5 1858.56   24.49
   3  -5  -5 1895.97   26.22
  -3   5   4  281.63    9.50
  -3   5   4  286.29    9.08
   3  -5  -4  286.44    9.72
  -3   5   3  114.13    5.71
  -3   5   3  111.53    5.32
   3  -5  -3  111.42    6.10
  -3   5   2   85.67    4.83
  -3   5   2   86.28    4.35
   3  -5  -2   83.87    5.38
  -3   5   1  191.03    7.03
  -3   5   1  205.98    6.11
   3  -5  -1  194.52    8.08
  -3   5   0  414.11   10.44
  -3   5   0  432.91    8.22
   3  -5   0  402.83   11.71
  -3   5  -1  945.07   16.20
  -3   5  -1  966.12   11.90
   3  -5   1  884.76   17.59
  -3   5  -2    0.85    0.89
  -3   5  -2    3.89    1.06
   3  -5   2    1.54    1.32
  -3   5  -3  763.55   16.20
   3  -5   3  767.79   17.12
  -3   5  -4  470.94   13.58
   3  -5   4  466.64   13.69
  -3   5  -5  839.50   19.22
   3  -5   5  830.58   18.63
  -3   5  -6    5.60    2.16
   3  -5   6    4.48    1.97
  -3   5  -7   21.97    4.04
  -3   4   9   62.53    6.40
   3  -4  -9   67.06    6.64
  -3   4   8  939.86   21.62
   3  -4  -8  929.17   22.33
  -3   4   7  156.64    8.40
   3  -4  -7  153.24    8.67
  -3   4   6  991.71   19.26
   3  -4  -6  988.48   20.20
  -3   4   5    0.93    1.11
   3  -4  -5    1.37    1.10
   3  -4  -5    1.60    1.16
  -3   4   4  376.61   10.87
  -3   4   4  367.15    9.99
   3  -4  -4  348.60    9.62
   3  -4  -4  359.97   10.64
  -3   4   3  451.51   11.12
  -3   4   3  467.47   10.27
   3  -4  -3  448.35   10.91
  -3   4   2    5.33    1.39
  -3   4   2    6.85    1.45
   3  -4  -2    5.02    1.57
  -3   4   1   49.49    3.56
  -3   4   1   52.11    2.88
   3  -4  -1   46.88    3.71
  -3   4   0 1666.33   19.75
  -3   4   0 1738.12   14.33
   3  -4   0 1635.56   21.41
  -3   4  -1 1072.26   16.28
  -3   4  -1 1086.67   10.53
   3  -4   1 1015.26   17.25
  -3   4  -2 1303.22   18.78
  -3   4  -2 1383.40   11.91
   3  -4   2 1250.99   19.59
  -3   4  -3   46.17    3.95
  -3   4  -3   50.60    2.57
   3  -4   3   45.61    4.09
  -3   4  -4  643.60   14.94
   3  -4   4  636.05   14.73
  -3   4  -5  366.69   12.12
   3  -4   5  358.24   11.39
  -3   4  -6  138.14    8.12
   3  -4   6  147.67    7.57
  -3   4  -7    0.89    1.23
   3  -4   7    0.13    0.95
  -3   4  -8    7.38    2.55
  -3   3   9  163.57    9.77
   3  -3  -9  154.31    9.91
  -3   3   8  348.81   13.32
   3  -3  -8  358.63   14.11
  -3   3   7  722.21   17.69
   3  -3  -7  717.33   18.58
  -3   3   6  195.42    8.56
   3  -3  -6  196.75    9.22
  -3   3   5   19.04    2.69
   3  -3  -5   20.30    2.22
   3  -3  -5   24.28    3.19
  -3   3   4  124.58    5.80
   3  -3  -4  143.42    5.49
   3  -3  -4  130.89    6.49
  -3   3   3 1772.43   21.73
  -3   3   3 1754.38   19.42
   3  -3  -3 1692.91   18.85
  -3   3   2  168.79    6.33
  -3   3   2  170.46    5.43
   3  -3  -2  152.50    5.80
  -3   3   1   68.21    3.91
  -3   3   1   70.88    3.06
   3  -3  -1   70.99    4.04
  -3   3   0  379.38    8.98
  -3   3   0  387.85    5.90
   3  -3   0  371.79    9.30
  -3   3  -1 2179.69   21.85
   3  -3   1 2150.30   22.86
  -3   3  -2 3391.16   28.45
   3  -3   2 3367.75   29.41
  -3   3  -3  802.38   14.73
  -3   3  -3  852.70    8.22
   3  -3   3  798.94   14.82
  -3   3  -4   55.07    4.29
   3  -3   4   57.72    4.26
   3  -3   4   58.62    2.66
  -3   3  -5    2.64    1.35
   3  -3   5    4.28    1.69
   3  -3   5    4.36    1.29
  -3   3  -6  751.16   17.60
   3  -3   6  742.13   15.63
  -3   3  -7   72.24    6.18
   3  -3   7   58.13    4.71
  -3   3  -8   29.04    4.36
  -3   3  -9   10.96    3.41
  -3   2   9  189.71   10.65
   3  -2  -9  194.86   11.27
  -3   2   8   28.47    4.35
   3  -2  -8   22.79    4.27
  -3   2   7  944.87   20.34
   3  -2  -7  924.18   21.35
  -3   2   6  202.32    8.78
   3  -2  -6  204.26    9.45
  -3   2   5  356.86   10.64
   3  -2  -5  346.88   11.36
  -3   2   4   26.60    2.85
   3  -2  -4   26.65    2.17
   3  -2  -4   23.52    2.87
  -3   2   3    1.86    0.98
  -3   2   3    0.41    0.59
   3  -2  -3    1.34    0.76
   3  -2  -3    0.84    0.81
  -3   2   2 1034.53   15.38
  -3   2   2 1060.15   13.34
   3  -2  -2 1016.04   13.17
  -3   2   1 4286.22   29.43
  -3   2   1 4314.55   22.93
   3  -2  -1 4260.44   27.67
  -3   2   0  854.37   12.82
  -3   2   0  929.23    8.41
   3  -2   0  853.03   12.78
   3  -2   1 1757.07   18.92
  -3   2  -2 1813.01   19.56
   3  -2   2 1778.64   19.71
  -3   2  -3 2679.07   25.21
   3  -2   3 2572.91   24.58
  -3   2  -4    0.29    0.65
   3  -2   4    0.66    0.83
   3  -2   4    0.86    0.43
  -3   2  -5   51.25    4.22
   3  -2   5   38.94    3.41
   3  -2   5   41.01    2.43
  -3   2  -6   28.21    3.52
   3  -2   6   29.01    3.15
   3  -2   6   28.80    2.43
  -3   2  -7  939.02   20.22
   3  -2   7  955.05   17.21
  -3   2  -8  142.60    8.71
   3  -2   8  134.80    7.32
  -3   2  -9  229.86   11.71
  -3   1   9  183.50   10.70
   3  -1  -9  191.10   11.48
  -3   1   8  312.58   12.82
   3  -1  -8  286.09   13.04
  -3   1   7   -0.51    0.91
   3  -1  -7   -0.47    0.98
  -3   1   6  251.28    9.93
   3  -1  -6  243.44   10.49
  -3   1   5   36.69    3.65
   3  -1  -5   37.81    4.00
  -3   1   4 1013.98   16.69
   3  -1  -4 1020.66   10.22
   3  -1  -4  975.55   17.83
  -3   1   3  142.86    5.72
   3  -1  -3  133.79    4.05
  -3   1   2 4730.92   32.87
  -3   1   2 4788.37   29.01
   3  -1  -2 4561.13   24.71
  -3   1   1 3331.92   20.74
   3  -1  -1 3008.71   21.02
  -3   1   0 6331.43   33.41
  -3   1   0 5972.00   22.27
   3  -1   0 5784.41   30.44
  -3   1  -1  246.91    6.58
   3  -1   1  239.84    6.49
  -3   1  -2  657.14   11.04
   3  -1   2  633.21   10.98
  -3   1  -3    9.56    1.62
   3  -1   3   10.57    1.67
  -3   1  -4 1908.03   21.45
   3  -1   4 1863.65   20.41
   3  -1   4 2025.21   12.54
  -3   1  -5    5.98    1.65
   3  -1   5    4.99    1.48
   3  -1   5    7.94    1.16
  -3   1  -6  322.62   10.45
   3  -1   6  326.05    9.28
   3  -1   6  336.71    7.69
  -3   1  -7  380.67   12.31
   3  -1   7  381.90   10.41
   3  -1   7  397.34    9.49
  -3   1  -8  623.59   17.06
   3  -1   8  651.25   14.05
   3  -1   8  647.40   13.77
  -3   1  -9  219.16   11.07
  -3   1 -10  150.00    9.75
  -3   0   8   91.32    7.32
   3   0  -8   86.06    7.58
  -3   0   7   36.60    4.40
   3   0  -7   32.24    4.53
  -3   0   6    0.62    0.81
   3   0  -6    2.26    1.65
  -3   0   5  397.03   11.77
   3   0  -5  392.05   12.58
  -3   0   4  636.29   13.66
   3   0  -4  598.10   14.29
  -3   0   3 2454.05   24.31
   3   0  -3 2386.19   14.55
   3   0  -3 2334.87   25.84
  -3   0   2   70.01    3.76
   3   0  -2   66.35    2.73
   3   0  -2   68.49    4.12
  -3   0   1 5331.56   32.18
  -3   0   1 5496.35   28.60
   3   0  -1 5073.21   25.30
  -3   0   0 2335.87   19.74
  -3   0   0 2495.34   16.37
   3   0   0 2168.63   17.53
  -3   0  -1 2498.17   19.82
  -3   0  -1 2598.70   20.13
  -3   0  -1 2764.16   13.98
   3   0   1 2394.85   19.42
  -3   0  -2  320.04    7.48
  -3   0  -2  324.68    7.26
   3   0   2  308.71    7.35
   3   0   2  325.97    3.94
   3   0   2  341.78    4.01
  -3   0  -3 1190.48   15.03
  -3   0  -3 1164.81   14.52
  -3   0  -3 1304.94    8.46
   3   0   3 1189.66   15.04
   3   0   3 1215.27    8.17
  -3   0  -4   56.44    3.57
   3   0   4   57.35    3.57
   3   0   4   55.26    2.24
  -3   0  -5 2309.80   24.08
   3   0   5 2237.28   22.45
   3   0   5 2358.26   17.37
  -3   0  -6  565.20   13.06
   3   0   6  578.58   11.93
   3   0   6  584.68   10.06
  -3   0  -7   -0.02    0.78
   3   0   7    0.95    0.91
   3   0   7   -0.20    0.52
  -3   0  -8  592.79   15.84
   3   0   8  572.51   12.78
   3   0   8  598.20   12.77
  -3   0  -9  671.27   18.30
   3   0   9  681.86   15.03
  -3   0 -10  176.50   10.30
  -3  -1   8  221.93   11.47
   3   1  -8  204.37   11.61
  -3  -1   7  136.30    8.41
   3   1  -7  127.42    8.63
  -3  -1   6    8.18    2.29
   3   1  -6    8.10    2.61
  -3  -1   5   80.54    5.58
   3   1  -5   87.30    6.23
  -3  -1   4  945.23   17.31
   3   1  -4  949.04   18.47
  -3  -1   3 2700.09   26.78
   3   1  -3 2671.59   14.34
   3   1  -3 2707.97   28.61
  -3  -1   2 3743.29   19.67
  -3  -1   2 3694.89   28.45
   3   1  -2 3462.67   29.43
  -3  -1   1  581.38    8.43
  -3  -1   1  586.89   10.95
  -3  -1   1  601.40   10.35
   3   1  -1  549.03   10.59
  -3  -1   0  255.61    5.97
  -3  -1   0  260.08    6.55
  -3  -1   0  262.38    6.09
  -3  -1  -1 1754.54   16.50
  -3  -1  -1 1795.14   16.03
  -3  -1  -1 1882.87   14.39
  -3  -1  -2 1608.58   16.60
  -3  -1  -2 1605.01   15.02
   3   1   2 1605.43   12.21
  -3  -1  -3   22.15    2.12
  -3  -1  -3    7.77    1.28
   3   1   3    7.67    0.98
  -3  -1  -4   30.20    2.59
  -3  -1  -4   29.55    2.44
   3   1   4   28.01    1.87
  -3  -1  -5 1737.64   19.59
  -3  -1  -5 1798.66   19.90
   3   1   5 1771.28   15.87
  -3  -1  -6 1170.37   16.75
  -3  -1  -6 1224.03   18.09
   3   1   6 1218.37   14.87
  -3  -1  -7 1025.35   16.28
  -3  -1  -7 1063.81   18.49
   3   1   7 1060.10   16.59
   3   1   7 1062.69   15.50
  -3  -1  -8  734.03   16.78
   3   1   8  715.99   14.14
   3   1   8  727.71   14.19
  -3  -1  -9  179.38    9.14
   3   1   9  169.79    7.19
   3   1   9  176.67    7.70
  -3  -1 -10   76.40    6.64
   3   1  10   77.38    5.66
  -3  -1 -11  136.96    9.37
  -3  -2   7   48.85    5.49
   3   2  -7   40.50    5.52
  -3  -2   6  362.88   13.16
   3   2  -6  366.17   13.74
  -3  -2   5  837.48   18.44
   3   2  -5  811.67   18.98
  -3  -2   4  348.91   11.07
   3   2  -4  318.75   11.06
  -3  -2   3 1183.40   10.44
  -3  -2   3 1127.03   18.33
   3   2  -3 1145.22   19.11
  -3  -2   2 3811.86   21.18
  -3  -2   2 3785.30   30.89
   3   2  -2 3598.19   30.84
  -3  -2   1    4.75    0.95
  -3  -2   1    5.19    1.41
   3   2  -1    6.34    1.40
  -3  -2   0 1193.27   13.49
  -3  -2   0 1240.43   14.58
  -3  -2   0 1246.17   14.88
   3   2   0 1180.19   14.22
  -3  -2  -1   30.68    2.32
  -3  -2  -1   31.61    2.14
  -3  -2  -1   30.98    2.26
  -3  -2  -2 1799.75   18.10
  -3  -2  -2 1870.63   15.18
   3   2   2 1840.56   15.80
  -3  -2  -3    1.79    0.81
  -3  -2  -3    2.58    0.81
   3   2   3    3.70    0.92
  -3  -2  -4 4062.78   29.43
  -3  -2  -4 4230.72   25.54
   3   2   4 4074.63   24.18
  -3  -2  -5  343.44    8.92
  -3  -2  -5  364.43    8.36
   3   2   5  354.78    7.73
  -3  -2  -6 2695.75   25.82
  -3  -2  -6 2794.64   25.61
   3   2   6 2696.12   23.16
  -3  -2  -7 1112.47   17.20
  -3  -2  -7 1168.83   18.33
   3   2   7 1133.00   16.44
  -3  -2  -8  208.33    7.74
  -3  -2  -8  212.26    8.67
   3   2   8  215.27    7.89
  -3  -2  -9    3.07    1.40
  -3  -2  -9    1.27    1.13
   3   2   9    1.07    1.01
  -3  -2 -10  153.65    8.82
   3   2  10  154.11    7.90
  -3  -2 -11   35.05    4.94
   3   2  11   40.34    4.73
  -3  -3   7  147.22    9.38
   3   3  -7  136.64    9.34
  -3  -3   6  410.79   14.58
   3   3  -6  379.89   14.34
  -3  -3   5  738.20   18.23
   3   3  -5  702.55   18.06
  -3  -3   4  271.40   10.34
   3   3  -4  260.37   10.30
  -3  -3   3  971.50   18.09
   3   3  -3  957.69   17.97
  -3  -3   2   43.94    2.61
  -3  -3   2   36.47    3.44
   3   3  -2   36.82    3.36
  -3  -3   1 3185.29   23.02
  -3  -3   1 3134.83   28.11
   3   3  -1 3085.43   26.47
  -3  -3   0   41.81    2.82
  -3  -3   0   43.04    3.19
   3   3   0   39.31    2.73
  -3  -3  -1  167.56    5.75
  -3  -3  -1  177.68    5.00
  -3  -3  -1  173.03    5.84
   3   3   1  159.88    4.75
   3   3   1  164.77    5.68
  -3  -3  -2    5.68    1.27
  -3  -3  -2    4.13    0.84
   3   3   2    4.11    1.08
  -3  -3  -3 3327.31   27.09
  -3  -3  -3 3536.14   19.51
   3   3   3 3432.11   24.45
  -3  -3  -4 1510.30   18.85
  -3  -3  -4 1566.86   14.06
   3   3   4 1520.74   16.57
  -3  -3  -5 2518.73   25.13
  -3  -3  -5 2672.39   20.62
   3   3   5 2538.06   22.41
  -3  -3  -6   12.48    2.03
  -3  -3  -6   14.18    1.90
   3   3   6   11.91    1.96
  -3  -3  -7 1510.43   20.74
  -3  -3  -7 1588.11   20.10
   3   3   7 1510.99   19.80
  -3  -3  -8   98.84    5.58
  -3  -3  -8  103.78    5.82
   3   3   8   99.96    5.65
  -3  -3  -9  375.05   11.01
  -3  -3  -9  392.48   12.24
   3   3   9  379.70   11.54
  -3  -3 -10    3.64    1.56
  -3  -3 -10    5.15    1.97
   3   3  10    5.08    1.94
  -3  -3 -11   85.96    6.97
   3   3  11   97.03    6.94
  -3  -4   6  247.46   11.89
   3   4  -6  220.51   11.25
  -3  -4   5  153.97    8.98
   3   4  -5  134.65    8.29
  -3  -4   4 2089.76   30.13
   3   4  -4 2036.55   28.95
  -3  -4   3   64.56    5.14
   3   4  -3   61.34    4.86
  -3  -4   2  200.22    6.20
  -3  -4   2  193.26    8.15
   3   4  -2  200.94    7.76
  -3  -4   1    2.14    0.94
  -3  -4   1    0.81    0.82
   3   4  -1    1.57    0.85
  -3  -4   0  651.03   12.04
  -3  -4   0  621.23   12.85
   3   4   0  619.22   10.80
  -3  -4  -1  267.24    7.95
   3   4   1  273.72    6.28
   3   4   1  246.30    7.74
  -3  -4  -2  952.27   15.29
   3   4   2  946.09   10.06
   3   4   2  946.08   14.60
  -3  -4  -3  898.25   15.18
  -3  -4  -3  923.04    8.90
   3   4   3  889.97   13.95
  -3  -4  -4 2684.49   26.86
  -3  -4  -4 2827.47   16.44
   3   4   4 2699.54   24.47
  -3  -4  -5 1823.78   22.74
  -3  -4  -5 1869.70   15.39
   3   4   5 1766.01   20.35
  -3  -4  -6  866.02   16.11
  -3  -4  -6  902.53   12.35
   3   4   6  861.30   14.89
  -3  -4  -7   83.86    5.25
  -3  -4  -7   94.51    4.63
   3   4   7   86.59    5.17
  -3  -4  -8  232.09    8.82
  -3  -4  -8  246.25    8.29
   3   4   8  240.58    8.92
  -3  -4  -9   11.65    2.37
  -3  -4  -9   10.35    2.25
   3   4   9   11.34    2.59
  -3  -4 -10  243.29    9.50
  -3  -4 -10  250.90   10.24
   3   4  10  252.87   10.41
  -3  -4 -11   36.75    4.51
   3   4  11   28.37    4.26
  -3  -5   5  230.45   11.35
   3   5  -5  219.03   10.72
  -3  -5   4   99.42    7.23
   3   5  -4   91.77    6.58
  -3  -5   3  472.26   14.50
   3   5  -3  464.81   13.08
  -3  -5   2   20.27    2.37
  -3  -5   2   14.01    2.73
   3   5  -2   20.17    2.80
  -3  -5   1    8.55    1.67
  -3  -5   1   11.07    2.24
   3   5  -1    9.44    1.96
  -3  -5   0  273.64    8.64
  -3  -5   0  253.91    8.99
   3   5   0  257.95    7.08
   3   5   0  258.62    9.10
  -3  -5  -1 1308.30   19.22
   3   5   1 1273.25   13.38
   3   5   1 1244.45   19.02
  -3  -5  -2 1866.52   23.37
   3   5   2 1873.57   13.17
   3   5   2 1907.68   22.87
  -3  -5  -3 1394.26   20.56
   3   5   3 1402.89   19.32
  -3  -5  -4  901.35   16.84
   3   5   4  900.50   15.52
  -3  -5  -5  244.03    8.99
  -3  -5  -5  262.64    4.75
   3   5   5  248.42    8.38
  -3  -5  -6  888.51   10.75
   3   5   6  819.86   15.59
  -3  -5  -7    7.24    2.06
  -3  -5  -7   11.67    1.61
   3   5   7    7.88    2.22
  -3  -5  -8  123.24    6.91
  -3  -5  -8  126.74    5.54
   3   5   8  121.62    6.70
  -3  -5  -9   98.29    6.32
  -3  -5  -9  101.70    5.62
   3   5   9  107.98    6.73
  -3  -5 -10  244.54   10.03
  -3  -5 -10  252.38    9.64
   3   5  10  254.66   10.79
  -3  -5 -11  121.06    7.41
   3   5  11  112.37    7.76
  -3  -6   4   -0.24    1.18
   3   6  -4   -1.49    0.99
  -3  -6   3  156.55    8.95
   3   6  -3  152.59    7.86
  -3  -6   2  152.03    8.39
   3   6  -2  153.07    7.12
  -3  -6   1  473.87   12.22
  -3  -6   1  433.75   13.28
   3   6  -1  436.40   10.62
   3   6  -1  442.96   13.41
  -3  -6   0   15.62    2.50
   3   6   0   17.35    2.90
  -3  -6  -1 1214.48   20.26
   3   6   1 1189.76   20.25
  -3  -6  -2  916.45   17.85
   3   6   2  914.70   17.34
  -3  -6  -3 1529.85   23.36
   3   6   3 1513.50   21.91
  -3  -6  -4  204.89    8.78
   3   6   4  201.53    8.10
  -3  -6  -5  111.00    6.60
   3   6   5   98.42    5.80
  -3  -6  -6  360.52   11.94
   3   6   6  341.86   10.85
  -3  -6  -7  523.95   14.63
   3   6   7  539.78   14.01
  -3  -6  -8   -0.57    1.02
   3   6   8   -0.33    0.98
  -3  -6  -9  382.67   13.02
   3   6   9  384.76   12.89
  -3  -6 -10    5.23    2.07
   3   6  10    5.94    2.23
  -3  -6 -11  389.92   13.52
   3   6  11  421.01   14.99
  -3  -7   3   65.06    6.34
   3   7  -3   51.94    5.96
  -3  -7   2  329.45   13.03
   3   7  -2  346.55   13.41
  -3  -7   1  204.77    8.80
   3   7  -1  207.38   10.03
  -3  -7   0 1050.39   20.16
   3   7   0 1005.98   20.88
  -3  -7  -1   72.53    5.48
   3   7   1   62.57    5.26
  -3  -7  -2  817.81   18.28
   3   7   2  857.06   18.20
  -3  -7  -3  418.57   13.25
   3   7   3  424.44   12.69
  -3  -7  -4  699.77   17.31
   3   7   4  722.53   16.37
  -3  -7  -5   68.54    5.68
   3   7   5   66.53    5.26
  -3  -7  -6   86.80    6.40
   3   7   6   98.90    6.39
  -3  -7  -7   19.70    3.40
   3   7   7   22.47    3.56
  -3  -7  -8  438.89   14.56
   3   7   8  459.74   14.18
  -3  -7  -9  183.30    9.73
   3   7   9  183.39    9.48
  -3  -7 -10  319.79   12.84
   3   7  10  326.39   13.02
  -3  -7 -11  108.47    7.69
   3   7  11  103.22    7.96
   3   8  -2    7.47    2.73
   3   8  -1  368.73   14.21
  -3  -8   0  441.53   14.20
   3   8   0  436.58   14.92
  -3  -8  -1  542.60   15.93
   3   8   1  536.43   16.00
  -3  -8  -2  173.46    9.16
   3   8   2  174.31    9.06
  -3  -8  -3  157.77    8.87
   3   8   3  176.74    8.87
  -3  -8  -4    7.99    2.50
   3   8   4    5.74    2.12
  -3  -8  -5  490.64   15.74
   3   8   5  511.67   14.92
  -3  -8  -6   39.75    4.85
   3   8   6   43.49    4.76
  -3  -8  -7  261.14   11.83
   3   8   7  282.59   11.57
  -3  -8  -8  478.21   16.09
   3   8   8  486.11   15.44
  -3  -8  -9  192.49   10.49
   3   8   9  192.21   10.19
  -3  -8 -10  226.46   11.51
   3   8  10  233.49   11.61
  -3  -9   0  234.58   11.11
   3   9   0  227.53   11.64
  -3  -9  -1  431.53   15.24
   3   9   1  459.82   15.99
  -3  -9  -2   71.94    6.56
   3   9   2   76.02    6.70
  -3  -9  -3    2.76    1.92
   3   9   3    2.09    1.68
  -3  -9  -4   47.26    5.43
   3   9   4   43.47    5.03
  -3  -9  -5  106.10    8.01
   3   9   5   99.96    7.37
  -3  -9  -6  265.03   12.58
   3   9   6  262.14   11.67
  -3  -9  -7  220.35   11.63
   3   9   7  224.51   10.99
  -3  -9  -8   85.12    7.49
   3   9   8   77.96    6.87
  -3  -9  -9  142.26    9.57
   3   9   9  143.98    9.30
  -3 -10  -3   27.87    4.68
   3  10   3   33.45    4.98
  -3 -10  -4   61.16    6.52
   3  10   4   63.23    6.34
  -3 -10  -5    0.47    1.56
   3  10   5    2.47    1.85
  -3 -10  -6  340.65   15.13
   3  10   6  343.57   14.13
  -3 -10  -7  119.51    9.28
   3  10   7  118.16    8.71
   4  -9  -3   19.07    4.39
   4  -9  -2   32.07    5.19
  -4   8   6    5.88    2.14
   4  -8  -6    7.95    2.78
   4  -8  -5    1.66    1.67
   4  -8  -5    2.34    1.11
  -4   8   4  108.43    7.04
   4  -8  -4  109.21    8.20
  -4   8   3   46.47    4.78
   4  -8  -3   46.71    5.83
  -4   8   2  227.78    9.73
   4  -8  -2  191.78   10.79
  -4   8   1   70.46    5.60
   4  -8  -1   66.01    6.59
  -4   8   0  158.78    8.30
   4  -8   0  154.18    9.87
  -4   8  -1  169.44    8.81
   4  -8   1  163.48   10.40
  -4   8  -2  100.63    7.22
   4  -8   2   83.80    7.68
  -4   7   7   76.25    6.53
   4  -7  -7   74.65    6.52
  -4   7   6    2.88    1.67
   4  -7  -6    2.23    1.56
   4  -7  -6    2.24    1.49
  -4   7   5   31.14    4.00
  -4   7   5   34.67    4.07
   4  -7  -5   30.41    4.25
   4  -7  -5   32.95    4.11
  -4   7   4    8.25    2.39
  -4   7   4    8.37    2.45
   4  -7  -4   11.41    2.99
  -4   7   3  297.28   10.90
   4  -7  -3  288.41   12.13
  -4   7   2  446.80   13.10
   4  -7  -2  420.97   14.67
  -4   7   1  449.61   13.01
   4  -7  -1  407.36   14.50
  -4   7   0   19.08    3.03
   4  -7   0   20.18    3.80
  -4   7  -1  149.19    7.88
   4  -7   1  130.81    8.55
  -4   7  -2   67.90    5.66
   4  -7   2   58.25    6.08
  -4   7  -3  171.79    9.17
   4  -7   3  161.72    9.80
  -4   7  -4    7.91    2.63
   4  -7   4    9.74    3.32
  -4   6   8   60.65    6.02
   4  -6  -8   54.00    5.85
  -4   6   7   64.44    5.99
   4  -6  -7   65.52    6.18
  -4   6   6  183.42    9.08
   4  -6  -6  180.72    8.76
   4  -6  -6  185.24    9.60
  -4   6   5  168.19    8.15
   4  -6  -5  165.68    8.55
   4  -6  -5  160.18    8.57
  -4   6   4  234.20    9.74
  -4   6   4  251.86    9.21
   4  -6  -4  230.80   10.00
  -4   6   3  331.61   11.15
  -4   6   3  329.87    9.78
   4  -6  -3  323.14   11.81
  -4   6   2  511.90   13.50
  -4   6   2  516.43   11.32
   4  -6  -2  481.18   14.46
  -4   6   1  270.84    9.81
   4  -6  -1  270.15   11.01
  -4   6   0  374.27   11.50
   4  -6   0  333.48   12.28
  -4   6  -1    3.32    1.46
   4  -6   1    2.56    1.59
  -4   6  -2   81.65    5.86
   4  -6   2   83.46    6.48
  -4   6  -3   18.33    3.37
   4  -6   3   18.17    3.64
  -4   6  -4  189.51    9.62
   4  -6   4  183.55    9.91
  -4   6  -5   57.36    5.72
   4  -6   5   53.72    5.77
  -4   5   8   18.74    3.68
   4  -5  -8   15.60    3.51
  -4   5   7   27.85    4.09
   4  -5  -7   32.25    4.47
  -4   5   6  105.27    6.81
   4  -5  -6  116.83    7.75
  -4   5   5  506.52   13.67
   4  -5  -5  504.48   13.42
   4  -5  -5  511.52   15.06
  -4   5   4  300.77   10.93
  -4   5   4  292.19    9.68
   4  -5  -4  271.02    9.98
  -4   5   3  725.09   16.02
  -4   5   3  733.86   13.93
   4  -5  -3  693.50   15.84
  -4   5   2   99.62    5.88
  -4   5   2  101.44    4.86
   4  -5  -2   90.43    6.00
  -4   5   1  399.77   11.38
  -4   5   1  412.68    8.61
   4  -5  -1  382.71   11.97
  -4   5   0  345.67   10.60
   4  -5   0  345.35   11.55
  -4   5  -1  116.88    6.33
   4  -5   1  114.80    6.89
  -4   5  -2    5.14    1.71
   4  -5   2    4.20    1.84
  -4   5  -3   58.63    5.07
   4  -5   3   57.74    5.15
  -4   5  -4  594.32   16.02
   4  -5   4  590.90   16.33
  -4   5  -5  171.82    9.28
   4  -5   5  184.48    9.52
  -4   5  -6  169.39    9.65
   4  -5   6  162.73    9.07
  -4   4   8   15.01    3.45
   4  -4  -8   13.33    3.25
  -4   4   7  333.56   12.68
   4  -4  -7  321.40   13.34
  -4   4   6   54.62    5.04
   4  -4  -6   48.64    5.14
  -4   4   5  155.56    7.60
   4  -4  -5  151.02    6.72
   4  -4  -5  152.89    8.33
  -4   4   4 1257.36   21.97
  -4   4   4 1256.09   19.52
   4  -4  -4 1221.26   19.03
   4  -4  -4 1238.23   21.79
  -4   4   3 1267.53   20.83
  -4   4   3 1279.10   17.99
   4  -4  -3 1200.89   19.05
  -4   4   2  234.21    8.63
  -4   4   2  248.07    7.16
   4  -4  -2  235.60    8.59
  -4   4   1   71.61    4.74
  -4   4   1   78.54    3.58
   4  -4  -1   71.48    4.87
  -4   4   0    3.77    1.38
  -4   4   0    4.68    0.97
   4  -4   0    4.42    1.63
  -4   4  -1  325.46    9.96
   4  -4   1  296.50   10.07
  -4   4  -2  180.38    7.67
   4  -4   2  160.42    7.66
  -4   4  -3  305.36   10.41
   4  -4   3  296.77   10.58
  -4   4  -4   86.21    5.96
   4  -4   4   84.30    5.90
  -4   4  -5  850.58   19.16
   4  -4   5  823.71   18.43
  -4   4  -6  270.21   11.63
   4  -4   6  273.97   11.06
  -4   4  -7  215.83   10.96
   4  -4   7  200.28    9.66
  -4   3   8   87.24    7.16
   4  -3  -8   77.80    7.09
  -4   3   7  296.62   12.06
   4  -3  -7  287.10   12.70
  -4   3   6  843.76   18.75
   4  -3  -6  825.28   20.10
  -4   3   5  267.41    9.81
   4  -3  -5  235.66   10.24
  -4   3   4 1262.75   19.50
   4  -3  -4 1193.32   16.99
   4  -3  -4 1190.62   21.39
  -4   3   3   18.50    2.84
  -4   3   3   24.23    2.71
   4  -3  -3   21.35    2.60
  -4   3   2 1005.13   17.41
  -4   3   2 1022.07   14.27
   4  -3  -2  969.40   15.81
  -4   3   1   12.36    2.03
  -4   3   1   12.46    1.52
   4  -3  -1   10.67    1.96
  -4   3   0   32.63    3.11
  -4   3   0   38.33    2.01
   4  -3   0   33.41    3.21
  -4   3  -1   17.75    2.53
   4  -3   1   18.39    2.59
  -4   3  -2 2373.83   26.18
   4  -3   2 2259.12   26.31
  -4   3  -3  462.94   12.11
   4  -3   3  476.96   12.51
  -4   3  -4  987.47   18.49
   4  -3   4  947.99   18.07
  -4   3  -5  135.54    7.39
   4  -3   5  123.69    6.81
  -4   3  -6  314.92   11.84
   4  -3   6  326.71   11.32
  -4   3  -7  171.95    9.40
   4  -3   7  164.60    8.29
  -4   3  -8   42.35    5.26
   4  -3   8   42.21    4.48
  -4   2   8   79.70    6.96
   4  -2  -8   86.81    7.66
  -4   2   7  294.76   12.15
   4  -2  -7  274.06   12.50
  -4   2   6  662.55   16.85
   4  -2  -6  627.62   17.71
  -4   2   5 1242.35   21.23
   4  -2  -5 1202.66   22.93
  -4   2   4    6.46    1.77
   4  -2  -4    6.68    1.47
   4  -2  -4    6.28    2.03
  -4   2   3  340.57   10.71
  -4   2   3  327.36    9.15
   4  -2  -3  330.39    8.25
   4  -2  -3  330.49   10.54
  -4   2   2    0.37    0.69
  -4   2   2    0.25    0.56
   4  -2  -2    1.29    0.81
  -4   2   1 1304.01   18.66
  -4   2   1 1370.10   14.42
   4  -2  -1 1266.97   16.98
  -4   2   0  117.68    5.54
  -4   2   0  138.98    3.75
  -4   2  -1 1069.64   16.42
   4  -2   1 1021.99   16.12
  -4   2  -2  153.77    6.45
   4  -2   2  163.71    6.71
  -4   2  -3 3961.91   33.34
   4  -2   3 3901.81   33.47
  -4   2  -4  373.10   10.84
   4  -2   4  376.12   10.81
  -4   2  -5  151.11    7.35
   4  -2   5  147.81    7.07
  -4   2  -6  167.69    8.27
   4  -2   6  153.59    7.36
  -4   2  -7  170.08    8.94
   4  -2   7  166.22    7.92
  -4   2  -8  163.24    9.34
   4  -2   8  164.68    8.14
  -4   2  -9   78.12    7.13
  -4   1   8  294.31   13.13
   4  -1  -8  286.62   13.81
  -4   1   7  118.53    7.92
   4  -1  -7  102.11    7.89
  -4   1   6  383.59   13.05
   4  -1  -6  382.04   14.04
  -4   1   5  545.97   14.41
   4  -1  -5  535.90   15.53
  -4   1   4  729.73   15.29
   4  -1  -4  691.28   16.43
  -4   1   3   35.16    3.17
   4  -1  -3   36.43    2.57
   4  -1  -3   32.76    3.53
  -4   1   2    4.70    1.46
  -4   1   2    3.60    1.17
   4  -1  -2    3.68    1.07
  -4   1   1  618.50   12.69
  -4   1   1  628.87   10.22
   4  -1  -1  588.71   10.77
  -4   1   0 2530.26   24.56
  -4   1   0 2773.97   18.05
   4  -1   0 2432.68   22.65
  -4   1  -1  984.81    8.18
   4  -1   1  891.36   14.22
  -4   1  -2  643.90   12.36
   4  -1   2  606.06   12.15
  -4   1  -3 1113.35   16.80
   4  -1   3 1070.47   16.70
  -4   1  -4 1308.38   19.11
   4  -1   4 1320.22   19.18
  -4   1  -5 1165.34   19.15
   4  -1   5 1154.17   18.54
  -4   1  -6  126.83    6.85
   4  -1   6  122.78    6.41
  -4   1  -7   85.25    6.07
   4  -1   7   82.62    5.44
  -4   1  -8  157.02    8.79
   4  -1   8  152.92    7.56
  -4   1  -9  229.50   11.29
   4  -1   9  219.75    9.30
  -4   1 -10   52.85    6.01
  -4   0   7  472.13   15.85
   4   0  -7  429.44   16.06
  -4   0   6    0.20    0.96
   4   0  -6   -0.21    0.99
  -4   0   5  149.22    7.79
   4   0  -5  140.84    8.19
  -4   0   4  208.47    8.48
   4   0  -4  215.52    9.38
  -4   0   3  141.36    6.45
   4   0  -3  143.94    4.52
   4   0  -3  128.50    6.77
  -4   0   2  769.10   15.21
  -4   0   2  830.37   13.98
   4   0  -2  775.75   11.13
   4   0  -2  734.21   14.85
  -4   0   1   -0.02    0.49
  -4   0   1    0.91    0.67
   4   0  -1    0.55    0.56
  -4   0   0 2637.49   24.58
  -4   0   0 2849.30   20.35
   4   0   0 2454.41   21.76
  -4   0  -1 3102.85   25.85
  -4   0  -1 3338.67   18.77
   4   0   1 2915.01   24.68
  -4   0  -2 5646.19   34.75
   4   0   2 5392.04   34.87
   4   0   2 5667.37   20.31
  -4   0  -3   18.05    2.18
   4   0   3   30.87    2.88
  -4   0  -4  998.78   15.81
   4   0   4  996.22   16.16
  -4   0  -5  144.92    6.44
   4   0   5  149.16    6.56
   4   0   5  151.29    3.91
  -4   0  -6  131.88    6.64
   4   0   6  127.78    6.31
   4   0   6  137.29    4.43
  -4   0  -7   44.16    4.33
   4   0   7   43.56    4.05
  -4   0  -8  216.17    9.75
   4   0   8  206.40    8.48
  -4   0  -9  251.71   11.36
   4   0   9  240.26    9.55
  -4   0 -10  518.36   17.41
  -4  -1   7  317.89   13.51
   4   1  -7  288.96   13.61
  -4  -1   6  108.13    7.47
   4   1  -6   96.40    7.51
  -4  -1   5    9.09    2.33
   4   1  -5    9.03    2.64
  -4  -1   4   25.73    3.22
   4   1  -4   18.85    3.20
  -4  -1   3 2145.90   25.89
   4   1  -3 2082.15   27.35
  -4  -1   2  345.41    9.58
   4   1  -2  346.49    7.24
   4   1  -2  318.98   10.00
  -4  -1   1 1442.58   15.65
  -4  -1   1 1442.70   19.49
  -4  -1   1 1513.47   18.22
   4   1  -1 1386.00   15.32
   4   1  -1 1338.64   18.79
  -4  -1   0  267.54    7.09
  -4  -1   0  270.60    7.86
  -4  -1   0  272.98    7.03
  -4  -1  -1 4373.48   29.84
  -4  -1  -1 4562.39   30.46
  -4  -1  -1 4781.46   26.33
  -4  -1  -2 1919.86   20.62
  -4  -1  -2 2004.11   19.81
   4   1   2 2028.89   15.59
  -4  -1  -3  660.85   12.56
  -4  -1  -3  679.38   11.74
   4   1   3  694.59    8.61
  -4  -1  -4  368.91    9.07
   4   1   4  375.61    6.47
  -4  -1  -5  715.86   14.04
  -4  -1  -5  736.06   13.63
   4   1   5  723.28    9.70
  -4  -1  -6  119.28    6.00
  -4  -1  -6  130.13    6.25
   4   1   6  120.83    6.14
   4   1   6  127.64    4.59
  -4  -1  -7 1925.87   24.64
  -4  -1  -7 2005.71   26.05
   4   1   7 1930.94   24.71
   4   1   7 2030.43   20.16
  -4  -1  -8    3.67    1.55
   4   1   8    8.01    2.26
   4   1   8    7.84    1.81
  -4  -1  -9  221.19   10.15
   4   1   9  200.36    8.56
  -4  -1 -10  157.26    9.34
   4   1  10  134.76    7.83
  -4  -1 -11  279.62   13.30
  -4  -2   7   29.86    4.83
   4   2  -7   19.81    4.50
  -4  -2   6  814.51   20.80
   4   2  -6  787.15   21.24
  -4  -2   5   34.03    4.13
   4   2  -5   30.08    4.21
  -4  -2   4  174.76    8.41
   4   2  -4  161.73    8.47
  -4  -2   3    0.29    0.63
   4   2  -3    0.92    1.08
  -4  -2   2 2701.84   20.54
  -4  -2   2 2714.53   28.47
   4   2  -2 2613.34   29.02
  -4  -2   1 2191.88   19.71
  -4  -2   1 2281.47   24.13
   4   2  -1 2132.18   24.23
  -4  -2   0 2023.94   19.88
  -4  -2   0 2094.31   21.97
  -4  -2   0 2074.60   21.27
  -4  -2  -1   73.25    3.99
  -4  -2  -1   75.43    3.92
  -4  -2  -1   76.73    3.86
  -4  -2  -2 1128.88   16.07
  -4  -2  -2 1162.72   14.54
   4   2   2 1141.41   13.71
  -4  -2  -3 1076.01   16.25
  -4  -2  -3 1122.91   14.26
   4   2   3 1102.22   12.98
  -4  -2  -4  732.14   13.87
  -4  -2  -4  771.87   12.29
   4   2   4  743.09   10.66
  -4  -2  -5   61.43    4.25
  -4  -2  -5   63.40    3.83
   4   2   5   68.90    3.46
  -4  -2  -6  376.89   10.68
  -4  -2  -6  399.07   10.17
   4   2   6  392.52    8.67
  -4  -2  -7  456.28   12.12
  -4  -2  -7  469.90   12.00
   4   2   7  461.32   10.18
  -4  -2  -8 1379.80   21.70
  -4  -2  -8 1410.93   22.48
   4   2   8 1387.06   19.13
  -4  -2  -9   64.45    5.02
  -4  -2  -9   69.81    5.51
   4   2   9   72.56    5.31
   4   2   9   69.45    4.80
  -4  -2 -10  271.94   11.64
   4   2  10  261.33   10.14
  -4  -2 -11   88.76    7.28
  -4  -3   6    0.58    1.29
   4   3  -6    1.28    1.75
  -4  -3   5  589.53   17.34
   4   3  -5  577.37   17.42
  -4  -3   4  153.39    8.29
   4   3  -4  156.58    8.57
  -4  -3   3  432.05   12.97
   4   3  -3  422.44   12.88
  -4  -3   2  564.97   10.00
  -4  -3   2  561.75   13.83
   4   3  -2  526.70   13.33
  -4  -3   1 2881.22   23.86
  -4  -3   1 2838.36   29.04
   4   3  -1 2772.41   28.06
  -4  -3   0 1607.90   18.59
  -4  -3   0 1604.52   20.46
   4   3   0 1544.93   19.28
  -4  -3  -1  263.15    7.84
  -4  -3  -1  265.26    7.31
  -4  -3  -1  251.74    7.69
   4   3   1  247.96    7.60
  -4  -3  -2  169.88    6.53
  -4  -3  -2  167.80    5.41
   4   3   2  166.30    5.94
  -4  -3  -3  502.69   11.49
  -4  -3  -3  532.43    9.31
   4   3   3  511.11   10.07
  -4  -3  -4 1004.29   16.74
  -4  -3  -4 1063.95   13.46
   4   3   4 1008.81   14.07
  -4  -3  -5  227.97    8.27
  -4  -3  -5  232.36    6.74
   4   3   5  224.01    6.84
  -4  -3  -6  605.89   13.85
  -4  -3  -6  627.41   11.93
   4   3   6  602.58   11.63
  -4  -3  -7  420.44   11.92
  -4  -3  -7  418.76   10.64
   4   3   7  418.13   10.32
  -4  -3  -8 1101.11   19.81
  -4  -3  -8 1176.67   19.44
   4   3   8 1142.57   18.15
  -4  -3  -9  486.13   13.57
  -4  -3  -9  484.88   13.60
   4   3   9  459.08   12.38
  -4  -3 -10   69.93    5.41
  -4  -3 -10   75.48    5.91
   4   3  10   70.70    5.35
  -4  -3 -11   24.00    3.96
  -4  -4   5  313.48   13.32
   4   4  -5  320.74   13.24
  -4  -4   4  784.01   19.70
   4   4  -4  780.86   19.23
  -4  -4   3  809.67   18.84
   4   4  -3  789.99   17.95
  -4  -4   2   65.60    5.22
   4   4  -2   68.74    5.08
  -4  -4   1  721.19   12.87
  -4  -4   1  698.53   15.53
   4   4  -1  683.18   14.19
  -4  -4   0  500.02   11.13
  -4  -4   0  452.09   11.84
   4   4   0  469.32   10.77
  -4  -4  -1 1096.05   16.99
  -4  -4  -1 1089.06   17.41
   4   4   1 1063.85   14.74
   4   4   1 1069.59   17.26
  -4  -4  -2    1.84    1.00
  -4  -4  -2    1.30    0.64
   4   4   2    0.99    0.63
   4   4   2    1.29    0.82
  -4  -4  -3   31.23    3.18
  -4  -4  -3   29.54    2.18
   4   4   3   27.18    2.74
  -4  -4  -4 1149.85   18.79
  -4  -4  -4 1190.20   13.16
   4   4   4 1166.80   16.80
  -4  -4  -5 1729.84   23.63
  -4  -4  -5 1858.79   17.34
   4   4   5 1754.14   20.81
  -4  -4  -6  452.52   12.46
  -4  -4  -6  488.46    9.71
   4   4   6  448.32   10.90
  -4  -4  -7  693.14   15.84
  -4  -4  -7  708.38   12.89
   4   4   7  665.64   13.82
  -4  -4  -8   28.23    3.55
  -4  -4  -8   31.45    3.11
   4   4   8   24.15    3.10
  -4  -4  -9 1077.94   20.79
  -4  -4  -9 1080.02   19.17
   4   4   9 1092.78   19.78
  -4  -4 -10   52.41    4.96
  -4  -4 -10   56.52    4.94
   4   4  10   56.55    5.07
  -4  -4 -11   63.64    5.51
  -4  -4 -11   79.27    6.25
   4   4  11   68.11    5.87
  -4  -5   4  679.90   19.40
   4   5  -4  658.21   17.92
  -4  -5   3  489.95   15.66
   4   5  -3  496.86   14.49
  -4  -5   2 1030.47   21.36
   4   5  -2 1035.02   19.32
  -4  -5   1   62.17    4.16
  -4  -5   1   59.79    5.02
   4   5  -1   57.00    4.32
  -4  -5   0  351.53   10.08
  -4  -5   0  333.21   10.97
   4   5   0  328.39    9.10
   4   5   0  327.51   10.90
  -4  -5  -1  147.19    6.77
   4   5   1  152.60    5.60
   4   5   1  147.54    7.10
  -4  -5  -2 1291.36   20.29
   4   5   2 1323.28   14.64
   4   5   2 1278.18   19.84
  -4  -5  -3   19.03    2.73
   4   5   3   15.58    1.58
   4   5   3   16.30    2.55
  -4  -5  -4  242.30    9.21
  -4  -5  -4  266.82    5.61
   4   5   4  256.89    8.69
  -4  -5  -5  373.66    6.92
   4   5   5  348.95   10.19
  -4  -5  -6 2960.53   33.37
  -4  -5  -6 3083.16   21.87
   4   5   6 2877.72   29.59
  -4  -5  -7  331.04   11.53
  -4  -5  -7  347.87    8.24
   4   5   7  320.43   10.31
  -4  -5  -8  278.70   10.83
  -4  -5  -8  294.42    8.46
   4   5   8  262.62    9.71
  -4  -5  -9   18.77    3.23
  -4  -5  -9   20.47    2.59
   4   5   9   17.91    3.11
  -4  -5 -10  233.24   10.39
   4   5  10  230.96   10.11
  -4  -5 -11    8.51    2.76
   4   5  11    2.87    1.69
  -4  -6   3  478.93   16.46
  -4  -6   2  223.49   10.76
  -4  -6   1  333.43   10.35
  -4  -6   1  334.64   12.47
   4   6  -1  312.16   11.98
  -4  -6   0   22.11    2.92
   4   6   0   17.42    3.11
  -4  -6  -1   56.43    4.54
   4   6   1   52.29    4.70
  -4  -6  -2  329.50   11.06
   4   6   2  315.35   10.77
  -4  -6  -3 1849.17   26.54
   4   6   3 1823.21   25.21
  -4  -6  -4    4.99    1.97
   4   6   4    2.23    1.46
  -4  -6  -5 2284.89   30.51
   4   6   5 2379.01   28.52
  -4  -6  -6  331.40   11.90
   4   6   6  338.13   11.05
  -4  -6  -7  383.14   13.07
   4   6   7  398.06   12.21
  -4  -6  -8  127.42    7.82
   4   6   8  120.30    7.09
  -4  -6  -9   -0.24    0.88
   4   6   9   -0.62    0.86
  -4  -6 -10   33.51    4.40
   4   6  10   36.15    4.48
  -4  -6 -11  214.72   10.68
   4   6  11  224.38   10.90
  -4  -7   2  165.45    9.92
   4   7  -2  163.09    9.91
   4   7  -1  188.90   10.11
  -4  -7   0   49.71    4.52
   4   7   0   45.37    5.04
  -4  -7  -1   37.77    4.10
   4   7   1   33.39    4.25
  -4  -7  -2  406.22   13.17
   4   7   2  413.61   13.31
  -4  -7  -3  798.45   18.72
   4   7   3  780.67   17.89
  -4  -7  -4 1387.08   25.01
   4   7   4 1373.49   23.39
  -4  -7  -5  170.88    9.03
   4   7   5  165.16    8.33
  -4  -7  -6    5.93    2.29
   4   7   6    6.42    2.15
  -4  -7  -7  196.94   10.02
   4   7   7  202.93    9.38
  -4  -7  -8  256.69   11.58
   4   7   8  254.62   10.73
  -4  -7  -9   76.25    6.67
   4   7   9   75.43    6.26
  -4  -7 -10   35.21    4.84
   4   7  10   39.38    4.92
  -4  -7 -11  108.90    8.05
   4   7  11   99.03    7.69
   4   8  -1   29.34    4.73
  -4  -8   0  333.45   12.32
   4   8   0  334.73   13.70
  -4  -8  -1  297.19   11.90
   4   8   1  312.85   12.86
  -4  -8  -2  198.19    9.89
   4   8   2  181.37    9.62
  -4  -8  -3  116.44    7.73
   4   8   3  125.53    7.93
  -4  -8  -4 1061.80   23.35
   4   8   4 1015.02   21.66
  -4  -8  -5   65.62    6.16
   4   8   5   60.46    5.74
  -4  -8  -6  286.18   12.54
   4   8   6  275.05   11.38
  -4  -8  -7    9.61    3.13
   4   8   7    7.46    2.41
  -4  -8  -8  104.33    7.96
   4   8   8  111.22    7.69
  -4  -8  -9   89.43    7.56
   4   8   9   85.75    6.95
  -4  -8 -10   97.24    7.93
   4   8  10   95.60    7.63
  -4  -9  -1  410.12   14.92
   4   9   1  417.63   15.86
  -4  -9  -2  248.80   11.83
   4   9   2  244.28   11.90
  -4  -9  -3  217.54   11.23
   4   9   3  215.26   11.04
  -4  -9  -4   52.73    5.83
   4   9   4   47.03    5.49
  -4  -9  -5  365.48   14.87
   4   9   5  363.02   13.90
  -4  -9  -6   -0.73    1.25
   4   9   6    0.27    1.41
  -4  -9  -7  132.71    9.35
   4   9   7  145.10    9.09
  -4  -9  -8   -0.61    1.45
   4   9   8    0.02    1.48
  -4  -9  -9  197.97   11.55
   4   9   9  176.62   10.32
  -5   8   3   22.82    3.81
   5  -8  -3   23.39    4.54
  -5   8   2   50.12    5.20
   5  -8  -2   44.47    5.82
  -5   8   1   -0.63    1.07
   5  -8  -1    0.90    1.63
  -5   8   0   59.07    5.87
   5  -8   0   53.07    6.46
  -5   7   5   70.29    6.46
   5  -7  -5   62.54    6.06
   5  -7  -5   67.16    6.19
  -5   7   4   15.63    3.32
   5  -7  -4   11.38    3.15
  -5   7   3   60.49    5.59
   5  -7  -3   55.04    5.78
  -5   7   2   83.27    6.44
   5  -7  -2   73.73    6.78
  -5   7   1  170.74    8.92
   5  -7  -1  157.72    9.64
  -5   7   0   33.78    4.40
   5  -7   0   34.50    4.99
  -5   7  -1  184.95    9.63
   5  -7   1  172.07   10.25
  -5   7  -2  222.77   10.76
   5  -7   2  217.73   11.76
  -5   7  -3   98.14    7.51
   5  -7   3   93.93    8.13
  -5   6   6  138.22    8.24
   5  -6  -6  130.66    8.88
  -5   6   5   34.16    4.12
   5  -6  -5   28.33    3.97
   5  -6  -5   26.09    4.22
  -5   6   4   24.93    3.85
   5  -6  -4   23.24    3.62
  -5   6   3   -0.60    0.81
   5  -6  -3    1.59    1.51
  -5   6   2   51.71    5.25
   5  -6  -2   58.04    5.55
  -5   6   1  538.47   15.23
   5  -6  -1  517.16   16.00
  -5   6   0  482.29   14.37
   5  -6   0  441.96   14.98
  -5   6  -1  141.93    7.98
   5  -6   1  139.70    8.70
  -5   6  -2   15.58    3.10
   5  -6   2   15.35    3.41
  -5   6  -3  195.97    9.91
   5  -6   3  192.14   10.46
  -5   6  -4  105.86    7.62
   5  -6   4  105.25    8.01
  -5   5   7   23.35    4.00
   5  -5  -7   26.05    4.45
  -5   5   6    2.53    1.47
   5  -5  -6    1.51    1.38
  -5   5   5    7.24    2.20
   5  -5  -5    6.71    2.22
   5  -5  -5    6.69    2.40
  -5   5   4  421.96   14.20
  -5   5   4  437.65   12.36
   5  -5  -4  416.79   13.01
  -5   5   3   32.08    4.13
   5  -5  -3   32.53    4.07
  -5   5   2  288.53   10.99
   5  -5  -2  296.36   11.14
  -5   5   1  317.69   11.43
   5  -5  -1  298.56   11.35
  -5   5   0 1186.87   21.61
   5  -5   0 1082.42   21.68
  -5   5  -1  146.06    7.80
   5  -5   1  142.51    8.20
  -5   5  -2  133.47    7.58
   5  -5   2  122.35    7.68
  -5   5  -3   14.89    3.11
   5  -5   3   17.93    3.47
  -5   5  -4   97.24    7.06
   5  -5   4   88.79    6.97
  -5   5  -5  141.09    8.79
   5  -5   5  141.88    8.90
  -5   5  -6   34.48    4.91
   5  -5   6   45.46    5.41
  -5   4   7   32.87    4.72
   5  -4  -7   37.79    5.10
  -5   4   6   30.23    4.05
   5  -4  -6   30.45    4.55
  -5   4   5  170.67    8.32
   5  -4  -5  152.90    9.04
  -5   4   4  102.07    7.16
  -5   4   4  113.81    6.35
   5  -4  -4   98.21    5.97
   5  -4  -4  101.54    7.09
  -5   4   3 1340.15   23.77
  -5   4   3 1374.76   19.80
   5  -4  -3 1307.26   21.33
  -5   4   2  315.60   11.22
  -5   4   2  321.78    8.68
   5  -4  -2  302.85   10.52
  -5   4   1  365.61   11.75
   5  -4  -1  358.98   11.54
  -5   4   0   55.86    4.86
   5  -4   0   58.02    4.96
  -5   4  -1 1072.14   19.86
   5  -4   1 1035.12   20.17
  -5   4  -2    1.10    1.09
   5  -4   2    0.31    1.11
  -5   4  -3   67.19    5.40
   5  -4   3   57.85    5.18
  -5   4  -4    0.38    1.03
   5  -4   4    0.98    1.32
  -5   4  -5  279.58   11.73
   5  -4   5  250.90   11.02
  -5   4  -6  396.40   14.55
   5  -4   6  347.64   13.32
  -5   4  -7  102.32    7.98
   5  -4   7  107.03    7.76
  -5   3   7   31.92    4.57
   5  -3  -7   34.36    4.90
  -5   3   6  252.92   10.94
   5  -3  -6  257.02   12.15
  -5   3   5   13.66    2.80
   5  -3  -5   15.69    3.30
  -5   3   4  298.98   10.21
   5  -3  -4  267.26    8.84
   5  -3  -4  293.53   11.75
  -5   3   3  647.00   16.42
  -5   3   3  664.86   13.91
   5  -3  -3  626.97   13.69
  -5   3   2 1523.72   23.95
  -5   3   2 1589.18   19.15
   5  -3  -2 1469.95   21.30
  -5   3   1  242.04    6.53
   5  -3  -1  224.42    8.56
  -5   3   0   66.34    4.88
   5  -3   0   53.72    4.41
  -5   3  -1   39.96    3.88
   5  -3   1   42.74    4.05
  -5   3  -2  533.00   13.69
   5  -3   2  509.02   13.64
  -5   3  -3  372.57   11.77
   5  -3   3  346.82   11.59
  -5   3  -4   10.64    2.51
   5  -3   4    7.31    2.37
  -5   3  -5    1.07    1.30
   5  -3   5    0.68    1.28
  -5   3  -6  752.03   19.04
   5  -3   6  725.92   18.10
  -5   3  -7  311.43   13.08
   5  -3   7  303.83   12.13
  -5   3  -8  153.43    9.80
   5  -3   8  144.90    8.71
  -5   2   7  102.55    7.69
   5  -2  -7   99.86    8.11
  -5   2   6  145.64    8.54
   5  -2  -6  136.58    9.09
  -5   2   5  757.89   17.73
   5  -2  -5  734.22   19.49
  -5   2   4  465.08   12.86
   5  -2  -4  440.45   14.35
  -5   2   3  145.72    7.88
  -5   2   3  139.77    6.55
   5  -2  -3  139.06    6.04
   5  -2  -3  137.86    7.74
  -5   2   2 1078.53   19.95
  -5   2   2 1120.79   16.40
   5  -2  -2 1053.93   16.81
  -5   2   1  887.48   17.35
  -5   2   1  943.80   13.21
   5  -2  -1  849.03   15.48
  -5   2   0  260.08    9.20
  -5   2   0  275.73    5.97
   5  -2   0  235.69    8.38
  -5   2  -1  250.87    8.97
   5  -2   1  224.69    8.40
  -5   2  -2  349.67   10.65
   5  -2   2  350.58   10.75
  -5   2  -3  193.46    8.17
   5  -2   3  201.34    8.47
  -5   2  -4  890.71   17.95
   5  -2   4  808.52   17.26
  -5   2  -5  415.05   12.84
   5  -2   5  404.49   12.60
  -5   2  -6  273.93   11.03
   5  -2   6  258.76   10.39
  -5   2  -7  390.95   13.90
   5  -2   7  373.03   12.83
  -5   2  -8  313.86   13.23
   5  -2   8  297.38   11.80
  -5   2  -9    2.55    1.62
   5  -2   9    3.32    2.00
  -5   1   7   29.31    4.59
   5  -1  -7   32.20    5.12
  -5   1   6  185.33    9.76
   5  -1  -6  180.01   10.44
  -5   1   5 1249.67   23.30
   5  -1  -5 1212.68   25.16
  -5   1   4  326.15   11.05
   5  -1  -4  307.67   12.07
  -5   1   3  651.25   14.26
   5  -1  -3  608.81   11.54
   5  -1  -3  616.10   16.04
  -5   1   2    2.90    1.31
  -5   1   2    0.26    0.63
   5  -1  -2    0.69    0.80
  -5   1   1  737.48   15.62
  -5   1   1  753.64   12.45
   5  -1  -1  691.20   13.19
  -5   1   0  115.67    4.27
   5  -1   0  100.49    5.26
  -5   1  -1  121.02    6.06
  -5   1  -1  138.85    3.79
   5  -1   1  133.15    6.19
  -5   1  -2    9.18    2.01
   5  -1   2    9.18    1.96
  -5   1  -3 1290.64   19.94
   5  -1   3 1240.09   19.91
  -5   1  -4 1187.25   19.78
   5  -1   4 1139.98   19.66
  -5   1  -5 2241.83   28.33
   5  -1   5 2162.61   27.86
  -5   1  -6   85.43    5.95
   5  -1   6   66.35    5.25
  -5   1  -7  241.24   10.45
   5  -1   7  230.19    9.73
  -5   1  -8   85.13    6.72
   5  -1   8   88.37    6.36
  -5   1  -9  271.73   12.60
   5  -1   9  272.07   11.26
  -5   0   6  461.51   15.59
   5   0  -6  466.18   16.78
  -5   0   5   34.41    4.36
   5   0  -5   33.91    4.75
  -5   0   4 1679.98   25.71
   5   0  -4 1571.89   27.29
  -5   0   3  311.88   10.27
   5   0  -3  274.38   10.81
  -5   0   2  143.12    7.34
  -5   0   2  149.85    6.52
   5   0  -2  144.66    5.60
   5   0  -2  149.07    7.53
  -5   0   1  225.53    8.64
  -5   0   1  241.92    7.52
   5   0  -1  215.82    7.09
  -5   0   0  688.91   14.34
  -5   0   0  722.10   11.59
   5   0   0  651.81   12.73
  -5   0  -1 1247.41   18.71
  -5   0  -1 1372.27   13.97
   5   0   1 1239.21   18.14
  -5   0  -2 1159.96   17.88
   5   0   2 1092.78   17.60
   5   0   2 1196.39   11.08
  -5   0  -3   48.29    3.82
   5   0   3   47.11    3.95
  -5   0  -4 1421.93   20.62
   5   0   4 1345.48   20.80
  -5   0  -5  647.26   14.57
   5   0   5  597.49   14.33
  -5   0  -6 1095.24   19.94
   5   0   6 1036.35   19.44
  -5   0  -7    0.86    0.83
   5   0   7    0.67    0.95
  -5   0  -8  160.00    8.70
   5   0   8  167.06    8.35
  -5   0  -9   19.94    3.72
   5   0   9   19.00    3.22
  -5   0 -10  234.95   11.99
   5   0  10  217.40   10.23
  -5  -1   6  188.50   10.44
   5   1  -6  177.36   10.64
  -5  -1   5  314.50   12.45
   5   1  -5  299.15   12.93
  -5  -1   4   31.39    4.00
   5   1  -4   28.56    4.17
  -5  -1   3  554.31   14.26
   5   1  -3  552.11   15.46
  -5  -1   2   61.45    4.47
   5   1  -2   55.88    3.44
   5   1  -2   59.24    4.91
  -5  -1   1   64.45    4.71
  -5  -1   1   72.60    4.44
   5   1  -1   67.63    3.97
   5   1  -1   61.42    4.75
  -5  -1   0    6.22    1.45
  -5  -1   0    2.49    1.20
  -5  -1   0    7.25    1.56
   5   1   0    2.73    1.14
  -5  -1  -1 2352.65   24.63
  -5  -1  -1 2320.13   25.01
  -5  -1  -1 2504.36   21.43
   5   1   1 2261.11   24.12
  -5  -1  -2 1000.88   16.62
  -5  -1  -2 1000.80   16.10
   5   1   2  972.79   16.38
   5   1   2 1012.71   12.40
  -5  -1  -3 1919.51   23.80
  -5  -1  -3 1955.96   22.49
   5   1   3 1986.17   15.98
  -5  -1  -4  528.19   12.90
  -5  -1  -4  563.57   12.39
   5   1   4  514.44   12.79
   5   1   4  536.59    7.97
  -5  -1  -5  294.13    9.95
  -5  -1  -5  310.40    9.61
   5   1   5  283.02    9.88
   5   1   5  299.89    6.10
  -5  -1  -6  816.45   17.03
  -5  -1  -6  850.90   16.74
   5   1   6  790.63   16.84
  -5  -1  -7  102.53    6.30
   5   1   7   99.55    6.31
  -5  -1  -8    0.97    0.99
   5   1   8    1.29    1.18
  -5  -1  -9   58.25    5.48
   5   1   9   57.21    5.23
  -5  -1 -10  135.51    8.81
   5   1  10  138.43    8.05
  -5  -2   6  332.59   14.27
   5   2  -6  306.93   14.17
  -5  -2   5  116.49    8.04
   5   2  -5  122.66    8.59
  -5  -2   4   -0.17    0.86
   5   2  -4    0.95    1.27
  -5  -2   3   39.73    4.22
   5   2  -3   37.19    4.36
  -5  -2   2  227.13    8.96
   5   2  -2  222.38    9.38
  -5  -2   1 1112.98   15.82
  -5  -2   1 1078.61   18.09
   5   2  -1 1031.23   18.84
  -5  -2   0  292.91    8.49
  -5  -2   0  288.26    9.28
  -5  -2   0  291.41    8.77
  -5  -2  -1  672.35   13.27
  -5  -2  -1  662.10   13.26
  -5  -2  -1  705.97   12.66
  -5  -2  -2 2284.87   25.29
  -5  -2  -2 2297.62   23.74
   5   2   2 2329.46   21.49
  -5  -2  -3 1548.82   21.52
  -5  -2  -3 1575.77   19.45
   5   2   3 1604.43   16.96
  -5  -2  -4  399.10   11.30
  -5  -2  -4  405.50   10.04
   5   2   4  414.52    8.41
  -5  -2  -5   85.29    4.82
   5   2   5   89.07    4.01
  -5  -2  -6   10.11    2.22
  -5  -2  -6    9.73    1.99
   5   2   6    6.26    1.41
  -5  -2  -7  795.81   17.38
  -5  -2  -7  850.70   16.90
   5   2   7  812.75   13.15
  -5  -2  -8   29.77    3.78
  -5  -2  -8   31.90    3.73
  -5  -2  -9  219.94    9.77
  -5  -2  -9  221.57    9.97
   5   2   9  224.79    9.93
  -5  -2 -10   39.11    4.66
   5   2  10   37.55    4.39
  -5  -3   5  121.30    8.48
   5   3  -5  101.91    8.05
  -5  -3   4  251.76   11.39
   5   3  -4  227.86   11.00
  -5  -3   3   69.25    5.67
   5   3  -3   72.80    5.92
  -5  -3   2  482.59   13.81
   5   3  -2  483.69   13.94
  -5  -3   1  424.93   10.10
  -5  -3   1  430.85   12.25
   5   3  -1  409.35   12.03
  -5  -3   0 2466.77   25.26
  -5  -3   0 2459.87   27.44
   5   3   0 2304.98   26.64
  -5  -3  -1  197.43    7.44
  -5  -3  -1  207.63    7.46
  -5  -3  -1  203.89    7.51
   5   3   1  199.24    7.44
  -5  -3  -2  847.75   15.84
  -5  -3  -2  869.70   14.38
   5   3   2  852.66   14.48
  -5  -3  -3  399.40   11.22
  -5  -3  -3  424.68    9.80
   5   3   3  424.46    9.87
  -5  -3  -4 1789.66   24.30
  -5  -3  -4 1934.45   20.85
   5   3   4 1867.82   20.21
  -5  -3  -5    1.08    1.07
  -5  -3  -5    0.40    0.66
   5   3   5   12.96    1.97
  -5  -3  -6  172.65    8.05
  -5  -3  -6  185.51    7.03
   5   3   6  173.26    6.37
  -5  -3  -7   20.82    3.19
  -5  -3  -7   17.39    2.49
   5   3   7   18.01    2.41
  -5  -3  -8  583.81   15.63
  -5  -3  -8  599.09   14.40
   5   3   8  599.64   12.96
  -5  -3  -9  152.63    8.32
  -5  -3  -9  180.87    8.56
  -5  -3 -10  427.72   14.12
  -5  -3 -10  434.55   14.17
  -5  -3 -11   27.68    4.11
  -5  -3 -11   23.87    3.86
   5   3  11   18.94    3.72
  -5  -4   4   32.48    4.57
   5   4  -4   27.74    4.37
  -5  -4   3  446.79   14.99
   5   4  -3  431.44   14.32
  -5  -4   2   23.83    3.58
   5   4  -2   18.15    3.13
  -5  -4   1  625.30   12.83
  -5  -4   1  611.85   15.59
   5   4  -1  594.41   14.62
  -5  -4   0 1055.63   17.31
  -5  -4   0 1037.53   19.21
   5   4   0  995.94   17.62
  -5  -4  -1 1947.26   24.25
  -5  -4  -1 2021.80   25.50
   5   4   1 1911.12   22.76
   5   4   1 1944.52   25.00
  -5  -4  -2   42.77    3.88
  -5  -4  -2   50.67    3.61
   5   4   2   46.12    3.89
  -5  -4  -3 1615.95   23.32
  -5  -4  -3 1700.01   18.96
   5   4   3 1675.97   21.58
  -5  -4  -4  314.75   10.60
  -5  -4  -4  337.53    8.34
   5   4   4  322.39    9.36
  -5  -4  -5  795.82   17.20
  -5  -4  -5  843.01   13.38
   5   4   5  799.84   14.62
  -5  -4  -6   64.89    5.21
  -5  -4  -6   69.66    4.11
   5   4   6   72.23    4.64
  -5  -4  -7  186.25    8.84
  -5  -4  -7  174.80    6.83
   5   4   7  177.26    7.26
  -5  -4  -8  450.64   14.11
  -5  -4  -8  458.75   11.93
   5   4   8  453.82   12.01
  -5  -4  -9  676.99   17.69
  -5  -4  -9  687.56   15.73
   5   4   9  671.55   15.36
  -5  -4 -10  128.85    8.04
  -5  -4 -10  124.23    7.29
  -5  -4 -11  117.98    7.87
  -5  -4 -11  116.92    7.52
  -5  -5   3  214.12   11.06
   5   5  -3  214.48   10.26
  -5  -5   2  613.23   17.56
   5   5  -2  597.83   15.88
  -5  -5   1  337.75   12.38
   5   5  -1  332.24   11.05
  -5  -5   0  529.34   13.00
  -5  -5   0  534.45   14.84
   5   5   0  502.12   12.57
   5   5   0  502.73   14.41
  -5  -5  -1  467.90   12.56
   5   5   1  454.07   11.07
   5   5   1  480.93   13.50
  -5  -5  -2  798.04   16.84
   5   5   2  799.37   13.61
   5   5   2  800.18   16.74
  -5  -5  -3   67.51    5.16
  -5  -5  -3   65.98    3.71
   5   5   3   60.56    3.72
   5   5   3   68.35    5.00
  -5  -5  -4   43.17    4.28
  -5  -5  -4   42.48    2.97
   5   5   4   33.97    3.60
  -5  -5  -5  480.16   13.99
   5   5   5  483.23   12.41
  -5  -5  -6  711.10   17.36
   5   5   6  716.08   15.21
  -5  -5  -7  382.70   13.08
   5   5   7  379.61   11.35
  -5  -5  -8  373.50   13.27
   5   5   8  371.36   11.60
  -5  -5  -9  167.86    9.19
   5   5   9  163.88    8.12
  -5  -5 -10  206.96   10.43
   5   5  10  216.39    9.76
  -5  -5 -11  123.44    8.33
  -5  -6   2  615.14   18.67
  -5  -6   1  533.91   16.63
   5   6  -1  552.62   16.83
  -5  -6   0   58.08    4.63
   5   6   0   58.59    5.55
  -5  -6  -1   77.65    5.50
   5   6   1   70.98    5.78
  -5  -6  -2  340.15   11.69
   5   6   2  325.19   11.58
  -5  -6  -3   25.54    3.53
   5   6   3   25.64    3.54
  -5  -6  -4  900.49   19.77
   5   6   4  921.60   18.58
  -5  -6  -5   14.45    2.90
   5   6   5   14.84    2.87
  -5  -6  -6  419.78   14.01
   5   6   6  435.52   12.81
  -5  -6  -7  422.59   14.38
   5   6   7  420.23   12.81
  -5  -6  -8  374.05   13.84
   5   6   8  373.68   12.37
  -5  -6  -9  147.32    9.05
   5   6   9  153.63    8.29
  -5  -6 -10  180.75   10.19
   5   6  10  185.49    9.42
   5   7  -1  418.50   15.69
   5   7   0  123.30    8.42
  -5  -7  -1   94.39    6.48
   5   7   1   87.64    6.86
  -5  -7  -2    0.97    1.13
   5   7   2   -0.34    0.98
  -5  -7  -3  336.87   12.59
   5   7   3  346.56   12.53
  -5  -7  -4   82.96    6.52
   5   7   4   87.69    6.42
  -5  -7  -5  726.56   19.08
   5   7   5  729.87   17.71
  -5  -7  -6   53.69    5.47
   5   7   6   60.57    5.43
  -5  -7  -7  788.27   20.61
   5   7   7  827.27   19.11
  -5  -7  -8  170.64    9.89
   5   7   8  164.22    8.87
  -5  -7  -9  270.05   12.66
   5   7   9  266.65   11.47
  -5  -7 -10   12.86    3.40
   5   7  10    7.01    2.52
  -5  -8  -1   15.61    3.24
   5   8   1   11.26    3.58
  -5  -8  -2  101.73    7.29
   5   8   2   98.98    7.59
  -5  -8  -3   36.28    4.67
   5   8   3   33.42    4.58
  -5  -8  -4  528.14   16.97
   5   8   4  554.15   16.70
  -5  -8  -5  318.80   13.47
   5   8   5  319.31   12.68
  -5  -8  -6  417.33   15.59
   5   8   6  422.83   14.51
  -5  -8  -7   80.50    7.21
   5   8   7   84.12    6.81
  -5  -8  -8  177.45   10.63
   5   8   8  166.90    9.45
  -5  -8  -9   19.72    4.28
   5   8   9   18.74    3.90
  -5  -9  -3  260.21   12.48
   5   9   3  261.09   12.56
  -5  -9  -4  128.73    9.03
   5   9   4  121.28    8.60
  -5  -9  -5  150.78    9.86
   5   9   5  163.06    9.85
  -5  -9  -6  363.68   15.46
   5   9   6  373.53   14.58
  -5  -9  -7  111.83    8.78
   5   9   7  107.04    8.10
  -6   7   2   53.43    5.63
   6  -7  -2   53.31    6.21
  -6   7   1    4.15    1.92
   6  -7  -1    3.49    2.24
  -6   7   0   34.49    4.72
   6  -7   0   27.23    4.75
  -6   6   4    7.57    2.64
   6  -6  -4   12.76    3.30
  -6   6   3    3.72    1.88
   6  -6  -3    7.87    2.72
  -6   6   2    0.78    1.36
   6  -6  -2   -0.66    1.13
  -6   6   1  154.88    9.03
   6  -6  -1  159.95    9.58
  -6   6   0   23.71    4.06
   6  -6   0   30.97    4.76
  -6   6  -1  180.77    9.71
   6  -6   1  166.47   10.03
  -6   6  -2   25.14    4.22
   6  -6   2   30.32    4.89
  -6   6  -3  305.97   13.15
   6  -6   3  289.21   13.56
   6  -5  -5   39.55    5.33
  -6   5   4  131.49    8.80
   6  -5  -4  117.21    7.48
   6  -5  -4  123.51    8.45
  -6   5   3    2.54    1.63
   6  -5  -3    3.51    1.83
  -6   5   2   17.43    3.46
   6  -5  -2   16.74    3.30
  -6   5   1   22.51    3.94
   6  -5  -1   27.61    4.16
  -6   5   0  402.60   13.97
   6  -5   0  353.30   13.38
  -6   5  -1  314.57   12.37
   6  -5   1  304.58   12.71
  -6   5  -2  118.87    7.85
   6  -5   2  108.11    7.86
  -6   5  -3   41.26    4.98
   6  -5   3   42.11    5.16
  -6   5  -4  276.07   12.33
   6  -5   4  248.40   12.02
  -6   5  -5   43.54    5.36
   6  -5   5   35.50    5.11
  -6   4   5    2.32    1.45
   6  -4  -5    3.61    1.86
  -6   4   4   25.45    4.21
   6  -4  -4   30.65    4.51
  -6   4   3  101.18    7.38
   6  -4  -3  101.46    6.59
  -6   4   2   88.83    6.67
   6  -4  -2   79.20    5.92
  -6   4   1   62.24    5.64
   6  -4  -1   58.28    5.23
  -6   4   0  317.36   12.02
   6  -4   0  320.66   11.98
  -6   4  -1  373.30   13.02
   6  -4   1  336.76   12.54
  -6   4  -2  764.51   18.63
   6  -4   2  741.15   18.80
  -6   4  -3  117.62    7.57
   6  -4   3  122.40    7.94
  -6   4  -4    9.15    2.83
   6  -4   4    8.90    2.79
  -6   4  -5   60.45    6.01
   6  -4   5   56.01    5.73
  -6   4  -6   55.39    5.98
   6  -4   6   46.01    5.46
  -6   3   6   33.36    4.59
   6  -3  -6   26.68    4.81
  -6   3   5   50.19    5.04
   6  -3  -5   47.37    5.64
  -6   3   4   18.08    2.90
   6  -3  -4   16.90    3.62
  -6   3   3  183.72    9.72
  -6   3   3  196.20    8.10
   6  -3  -3  188.07    8.22
  -6   3   2  267.81   11.28
   6  -3  -2  274.13   10.14
  -6   3   1  727.17   17.84
   6  -3  -1  701.21   16.37
  -6   3   0  354.09   12.30
   6  -3   0  330.68   11.53
  -6   3  -1  401.82   12.99
   6  -3   1  361.82   12.23
  -6   3  -2  380.19   12.70
   6  -3   2  351.13   12.34
  -6   3  -3  282.05   11.13
   6  -3   3  271.00   11.14
  -6   3  -4   93.21    6.74
   6  -3   4   87.51    6.58
  -6   3  -5  170.98    9.29
   6  -3   5  169.89    9.28
  -6   3  -6   11.68    3.34
   6  -3   6   15.32    3.49
  -6   3  -7  343.67   14.36
   6  -3   7  333.45   13.61
  -6   2   6  212.87   10.79
   6  -2  -6  206.32   11.76
  -6   2   5   11.27    2.83
   6  -2  -5   10.66    3.16
  -6   2   4  160.88    8.14
   6  -2  -4  162.42    9.60
  -6   2   3    3.63    1.90
  -6   2   3    6.02    1.88
   6  -2  -3    2.31    1.89
  -6   2   2  965.60   20.94
  -6   2   2 1006.44   16.79
   6  -2  -2  936.36   17.48
  -6   2   1  890.51   19.39
   6  -2  -1  871.52   17.28
  -6   2   0  716.61   16.93
   6  -2   0  694.72   15.78
  -6   2  -1   34.35    3.84
   6  -2   1   26.22    3.45
  -6   2  -2  139.97    7.46
   6  -2   2  135.91    7.40
  -6   2  -3   21.84    3.29
   6  -2   3   23.00    3.40
  -6   2  -4  694.23   17.12
   6  -2   4  654.78   16.88
  -6   2  -5   10.43    2.73
   6  -2   5   12.97    3.01
  -6   2  -6  137.77    8.35
   6  -2   6  133.55    8.19
  -6   2  -7   36.11    4.91
   6  -2   7   38.64    4.73
  -6   2  -8  413.57   15.72
   6  -2   8  386.31   14.52
  -6   1   5  227.59   10.68
   6  -1  -5  213.45   11.59
  -6   1   4  240.64   10.21
   6  -1  -4  233.59   11.50
  -6   1   3  689.21   15.80
   6  -1  -3  673.97   18.41
  -6   1   2  183.64    9.18
  -6   1   2  190.40    7.65
   6  -1  -2  189.81    7.54
  -6   1   1  788.10   18.02
  -6   1   1  824.49   14.29
   6  -1  -1  794.50   15.74
  -6   1   0  216.07    9.22
  -6   1   0  235.65    6.85
   6  -1   0  217.48    8.54
  -6   1  -1 1269.21   21.64
   6  -1   1 1219.82   20.53
  -6   1  -2   54.76    4.58
   6  -1   2   51.49    4.51
  -6   1  -3   63.86    5.02
   6  -1   3   57.68    4.87
  -6   1  -4  287.83   10.65
   6  -1   4  280.41   10.75
  -6   1  -5  187.97    8.92
   6  -1   5  189.25    9.14
  -6   1  -6  229.21   10.21
   6  -1   6  238.62   10.48
  -6   1  -7  248.58   11.15
   6  -1   7  251.86   11.11
  -6   1  -8  153.25    9.35
   6  -1   8  146.41    8.80
  -6   1  -9  280.14   13.17
  -6   0   5   54.01    5.64
   6   0  -5   47.01    5.82
  -6   0   4  571.45   16.11
   6   0  -4  545.40   17.54
  -6   0   3 1081.35   20.56
   6   0  -3 1002.53   22.51
  -6   0   2  360.54   12.83
  -6   0   2  366.83   11.08
   6   0  -2  341.78    9.66
   6   0  -2  318.00   12.13
  -6   0   1  107.31    6.69
  -6   0   1  114.98    5.71
   6   0  -1  104.65    5.60
  -6   0   0  323.05   11.04
  -6   0   0  338.96    8.85
   6   0   0  306.58    9.75
  -6   0  -1  141.39    7.13
  -6   0  -1  136.76    5.03
   6   0   1  125.31    6.47
  -6   0  -2  277.14    9.81
   6   0   2  260.54    9.57
  -6   0  -3    9.00    2.10
   6   0   3   11.46    2.39
  -6   0  -4   90.31    5.83
   6   0   4  100.13    6.36
  -6   0  -5  932.00   18.89
   6   0   5  884.16   19.01
  -6   0  -6  600.77   15.78
   6   0   6  569.83   15.75
  -6   0  -7  527.76   15.51
   6   0   7  495.58   15.09
  -6   0  -8   30.28    4.19
   6   0   8   32.46    4.31
  -6   0  -9  174.62   10.08
   6   0   9  163.02    9.26
  -6  -1   5   72.96    6.55
   6   1  -5   71.72    7.09
  -6  -1   4  340.35   12.94
   6   1  -4  340.95   14.06
  -6  -1   3  286.45   11.09
   6   1  -3  281.75   12.12
  -6  -1   2 1143.72   20.49
   6   1  -2 1077.97   22.30
  -6  -1   1   31.06    3.72
  -6  -1   1   29.87    3.22
   6   1  -1   27.96    2.95
   6   1  -1   26.56    3.57
  -6  -1   0   58.77    4.71
  -6  -1   0   64.56    4.23
   6   1   0   55.47    4.19
  -6  -1  -1    2.34    1.24
  -6  -1  -1    1.09    0.81
   6   1   1    1.91    1.25
  -6  -1  -2 1240.50   20.18
   6   1   2 1155.27   19.70
   6   1   2 1248.54   15.27
  -6  -1  -3  230.07    9.18
  -6  -1  -3  232.62    8.75
   6   1   3  226.93    9.09
  -6  -1  -4  687.66   15.12
   6   1   4  661.97   15.85
  -6  -1  -5  112.40    6.39
  -6  -1  -6  934.33   18.81
   6   1   6  879.62   19.30
  -6  -1  -7  416.77   13.20
   6   1   7  414.15   13.63
  -6  -1  -8  299.94   11.81
   6   1   8  292.65   11.85
  -6  -1  -9   15.86    3.21
   6   1   9    8.24    2.65
  -6  -1 -10  123.17    8.68
   6   1  10  118.12    8.01
  -6  -2   4   38.77    4.82
   6   2  -4   33.01    4.79
  -6  -2   3  230.54   10.46
   6   2  -3  231.43   11.12
  -6  -2   2  174.08    8.52
   6   2  -2  161.19    8.82
  -6  -2   1  576.17   14.36
   6   2  -1  539.17   12.26
   6   2  -1  546.22   15.18
  -6  -2   0   11.85    2.14
  -6  -2   0   11.23    2.28
  -6  -2   0   13.26    2.27
   6   2   0    8.71    1.95
   6   2   0   10.66    2.38
  -6  -2  -1  252.67    9.02
  -6  -2  -1  243.34    9.11
  -6  -2  -1  266.48    8.51
  -6  -2  -2  172.07    7.71
  -6  -2  -2  171.33    7.52
   6   2   2  178.14    6.56
  -6  -2  -3 3466.36   35.14
  -6  -2  -3 3587.06   33.15
   6   2   3 3627.67   27.62
  -6  -2  -4  329.72   11.24
  -6  -2  -4  338.21   10.27
   6   2   4  345.09    8.17
  -6  -2  -5  856.34   18.48
  -6  -2  -5  895.80   16.97
  -6  -2  -6  184.74    8.89
  -6  -2  -6  184.74    8.05
  -6  -2  -7  320.03   12.01
  -6  -2  -7  355.54   11.62
   6   2   7  327.87   12.22
  -6  -2  -8   76.08    6.18
  -6  -2  -8   85.51    6.09
   6   2   8   83.05    6.53
  -6  -2  -9  167.16    8.99
   6   2   9  167.76    9.30
  -6  -2 -10    3.29    1.78
   6   2  10    4.84    2.04
  -6  -3   4  593.74   18.57
   6   3  -4  566.35   18.43
  -6  -3   3    4.18    2.07
   6   3  -3    1.56    1.51
  -6  -3   2   14.71    2.97
   6   3  -2    9.75    2.73
  -6  -3   1   45.59    4.54
   6   3  -1   45.65    4.68
  -6  -3   0  663.58   14.34
  -6  -3   0  668.83   15.48
   6   3   0  644.40   15.73
  -6  -3  -1   20.47    2.84
  -6  -3  -1   18.99    2.81
  -6  -3  -1   27.03    3.12
   6   3   1   15.78    2.62
  -6  -3  -2  867.53   17.44
  -6  -3  -2  888.24   16.60
   6   3   2  867.76   15.80
  -6  -3  -3  589.77   14.79
  -6  -3  -3  606.44   13.37
   6   3   3  594.61   12.53
  -6  -3  -4 1501.20   24.15
  -6  -3  -4 1533.13   21.03
   6   3   4 1498.87   19.23
  -6  -3  -5  558.29   15.13
  -6  -3  -5  600.94   13.36
   6   3   5  585.58   11.81
  -6  -3  -6  146.32    8.04
  -6  -3  -6  159.54    7.11
  -6  -3  -7    5.60    2.01
  -6  -3  -7    6.46    1.82
  -6  -3  -8  263.77   11.37
  -6  -3  -8  290.17   10.57
  -6  -3  -9  156.91    9.08
  -6  -3  -9  150.42    8.17
  -6  -3 -10   84.49    6.98
  -6  -3 -10   96.54    6.96
   6   3  10   88.07    7.11
  -6  -4   3  184.41   10.47
   6   4  -3  196.60   10.47
  -6  -4   2   12.65    2.97
   6   4  -2   11.31    2.91
  -6  -4   1   56.59    5.24
   6   4  -1   53.34    5.03
  -6  -4   0  232.70    8.95
  -6  -4   0  231.49    9.80
   6   4   0  230.76    9.51
  -6  -4  -1 1203.49   20.52
  -6  -4  -1 1233.67   21.38
   6   4   1 1164.39   20.06
   6   4   1 1154.08   20.72
  -6  -4  -2 1510.59   23.64
  -6  -4  -2 1569.52   21.97
   6   4   2 1547.67   22.89
  -6  -4  -3    4.19    1.70
  -6  -4  -3    4.14    1.37
   6   4   3    6.89    2.03
  -6  -4  -4  574.40   15.36
  -6  -4  -4  605.55   12.81
   6   4   4  597.04   13.40
  -6  -4  -5  479.42   14.38
  -6  -4  -5  482.23   11.46
   6   4   5  473.14   11.78
  -6  -4  -6  337.13   12.39
  -6  -4  -6  376.57   10.39
   6   4   6  370.80   10.44
  -6  -4  -7   73.19    6.06
  -6  -4  -7   73.03    4.79
   6   4   7   72.73    4.84
  -6  -4  -8   24.30    3.90
  -6  -4  -8   31.61    3.39
  -6  -4  -9   89.25    7.08
  -6  -4  -9   88.31    5.95
  -6  -4 -10  265.44   12.20
  -6  -4 -10  276.93   11.10
  -6  -5   2  135.13    8.92
  -6  -5   1  138.20    8.50
  -6  -5   0   44.72    4.10
  -6  -5   0   44.93    4.84
   6   5   0   42.86    4.95
  -6  -5  -1  861.11   18.07
   6   5   1  836.43   18.92
  -6  -5  -2  621.73   15.80
   6   5   2  617.70   15.68
  -6  -5  -3  839.57   18.77
   6   5   3  833.25   17.64
  -6  -5  -4   10.44    2.61
   6   5   4   11.37    2.46
  -6  -5  -5  509.90   15.29
   6   5   5  486.75   13.02
  -6  -5  -6   37.78    4.43
   6   5   6   36.84    3.83
  -6  -5  -7  351.16   13.36
   6   5   7  368.35   11.46
  -6  -5  -8   -0.42    1.21
   6   5   8    0.70    1.13
  -6  -5  -9  186.59   10.30
  -6  -5 -10   78.28    7.07
  -6  -6   1   91.98    7.62
   6   6  -1   96.31    7.71
   6   6   0  473.47   15.87
  -6  -6  -1   85.65    6.02
   6   6   1   76.06    6.37
  -6  -6  -2  755.32   18.18
   6   6   2  729.27   18.27
  -6  -6  -3  381.22   13.25
   6   6   3  374.44   12.81
  -6  -6  -4  276.15   11.53
   6   6   4  271.92   10.72
  -6  -6  -5   48.32    5.07
   6   6   5   53.46    4.94
  -6  -6  -6  129.96    8.31
   6   6   6  137.02    7.57
  -6  -6  -7  127.32    8.47
   6   6   7  119.08    7.15
  -6  -6  -8  527.75   17.33
   6   6   8  522.24   14.88
  -6  -6  -9   58.91    6.25
   6   6   9   64.17    5.58
  -6  -6 -10  287.53   13.48
  -6  -7  -1  373.38   13.14
   6   7   1  352.10   14.10
  -6  -7  -2    5.22    2.05
   6   7   2    2.38    1.81
  -6  -7  -3  287.95   12.08
   6   7   3  271.75   11.72
  -6  -7  -4  197.44   10.34
   6   7   4  196.83    9.83
  -6  -7  -5   68.88    6.33
   6   7   5   65.80    5.87
  -6  -7  -6   32.70    4.68
   6   7   6   36.57    4.49
  -6  -7  -7  206.13   11.12
   6   7   7  203.64    9.87
  -6  -7  -8  308.45   13.85
   6   7   8  305.19   12.21
  -6  -7  -9  369.86   15.50
   6   7   9  392.87   14.03
  -6  -8  -3    2.65    1.85
   6   8   3    3.04    1.92
  -6  -8  -4  104.66    7.98
   6   8   4   99.71    7.55
  -6  -8  -5  139.67    9.35
   6   8   5  146.49    9.08
  -6  -8  -6  168.39   10.45
   6   8   6  158.48    9.38
  -6  -8  -7  162.97   10.43
   6   8   7  177.81    9.91
  -6  -8  -8  159.56   10.53
   6   8   8  149.14    9.20
  -7   5   2    6.02    2.27
   7  -5  -2    4.07    2.32
  -7   5   1    0.75    1.27
   7  -5  -1   -1.82    1.00
  -7   5   0   47.50    5.46
   7  -5   0   48.26    5.60
  -7   5  -1   54.10    5.90
   7  -5   1   50.52    5.98
  -7   5  -2   22.08    4.16
   7  -5   2   16.09    3.98
  -7   4   3   64.01    6.60
   7  -4  -3   54.23    5.38
  -7   4   2   59.37    6.04
   7  -4  -2   57.96    5.50
  -7   4   1    3.59    1.99
   7  -4  -1    4.83    2.10
  -7   4   0    7.66    2.68
   7  -4   0    7.04    2.54
  -7   4  -1  148.75    9.21
   7  -4   1  138.68    8.89
  -7   4  -2  714.88   19.59
   7  -4   2  644.35   18.90
  -7   4  -3   36.39    5.02
   7  -4   3   37.51    5.24
  -7   4  -4   86.06    7.28
   7  -4   4   79.88    7.16
   7  -3  -4    0.09    1.31
  -7   3   3   21.45    4.10
   7  -3  -3   27.69    4.31
  -7   3   2   46.31    5.46
   7  -3  -2   37.46    4.39
  -7   3   1  385.05   14.33
   7  -3  -1  376.66   13.05
  -7   3   0   30.04    4.46
   7  -3   0   34.26    4.47
  -7   3  -1  380.18   13.90
   7  -3   1  364.42   13.32
  -7   3  -2  199.41   10.30
   7  -3   2  182.99    9.78
  -7   3  -3  433.76   15.01
   7  -3   3  396.82   14.58
  -7   3  -4  230.67   11.19
   7  -3   4  235.82   11.54
  -7   3  -5   21.95    3.97
   7  -3   5   17.97    3.70
  -7   3  -6   26.65    4.63
   7  -3   6   26.53    4.44
   7  -2  -4    7.55    2.71
  -7   2   3    0.85    1.31
   7  -2  -3   -0.60    0.92
  -7   2   2   66.19    6.23
   7  -2  -2   62.00    5.09
  -7   2   1  145.48    8.85
   7  -2  -1  145.03    7.84
  -7   2   0  644.64   17.75
   7  -2   0  650.27   16.71
  -7   2  -1   77.71    6.39
   7  -2   1   75.84    6.01
  -7   2  -2  278.03   11.60
   7  -2   2  264.09   11.15
  -7   2  -3  558.60   16.39
   7  -2   3  536.15   16.20
  -7   2  -4  378.57   13.71
   7  -2   4  350.78   13.49
  -7   2  -5   28.41    4.15
   7  -2   5   23.61    4.02
  -7   2  -6    6.02    2.30
   7  -2   6   11.09    2.97
  -7   2  -7   44.61    5.50
   7  -2   7   44.00    5.40
  -7   1   4  158.88    8.88
   7  -1  -4  156.50   10.18
  -7   1   3   12.71    2.75
   7  -1  -3    7.44    2.67
  -7   1   2   31.95    4.43
   7  -1  -2   26.73    4.34
  -7   1   1  132.06    8.40
   7  -1  -1  133.18    7.24
  -7   1   0 1414.31   25.82
   7  -1   0 1367.92   23.25
  -7   1  -1  357.83   12.80
   7  -1   1  363.12   12.36
  -7   1  -2  292.24   11.44
   7  -1   2  291.38   11.33
  -7   1  -3    1.46    1.18
   7  -1   3    2.56    1.62
  -7   1  -4  266.85   11.12
   7  -1   4  277.10   11.59
  -7   1  -5  164.55    9.00
   7  -1   5  159.01    9.09
  -7   1  -6   56.53    5.61
   7  -1   6   55.93    5.76
  -7   1  -7    0.72    1.12
   7  -1   7    0.06    1.17
  -7   0   3  364.15   12.81
   7   0  -3  332.59   14.21
  -7   0   2  187.07    8.52
   7   0  -2  163.29    9.59
  -7   0   1  254.66   11.33
   7   0  -1  246.66    9.42
  -7   0   0   96.26    6.97
   7   0   0   85.87    5.90
  -7   0  -1 2179.73   30.79
   7   0   1 2040.41   28.29
  -7   0  -2    7.49    2.42
   7   0   2    6.20    2.15
  -7   0  -3  309.95   11.49
   7   0   3  292.99   11.33
  -7   0  -4   24.84    3.54
   7   0   4   23.72    3.56
  -7   0  -5  232.16   10.25
   7   0   5  227.53   10.57
  -7   0  -6  212.86   10.17
   7   0   6  187.25    9.90
  -7   0  -7  241.83   11.14
   7   0   7  215.62   10.91
  -7   0  -8   12.38    3.13
   7   0   8    8.38    2.91
  -7  -1   3  181.10    9.48
   7   1  -3  160.77   10.06
  -7  -1   2  948.62   20.07
   7   1  -2  877.37   22.03
  -7  -1   1  234.37   10.91
  -7  -1   1  237.07    9.41
   7   1  -1  216.35   10.58
  -7  -1   0  532.57   15.63
  -7  -1   0  572.35   13.47
   7   1   0  507.87   13.60
  -7  -1  -1   35.92    4.20
   7   1   1   31.15    3.76
  -7  -1  -2  620.75   15.90
   7   1   2  573.96   15.22
  -7  -1  -3   44.45    4.34
   7   1   3   39.22    4.33
  -7  -1  -4   13.80    2.54
   7   1   4   14.73    2.88
  -7  -1  -5    4.02    1.70
   7   1   5    2.70    1.78
  -7  -1  -6  774.59   18.48
   7   1   6  752.59   19.38
  -7  -1  -7  278.91   11.55
   7   1   7  262.04   11.84
  -7  -1  -8  203.89   10.28
   7   1   8  211.16   10.94
  -7  -1  -9   22.52    3.91
   7   1   9   22.79    4.05
  -7  -2   3  319.30   13.05
   7   2  -3  315.21   13.96
  -7  -2   2  258.24   11.13
   7   2  -2  248.25   11.96
  -7  -2   1 1236.66   22.67
   7   2  -1 1135.71   24.09
  -7  -2   0   97.77    6.88
  -7  -2   0   97.71    6.06
   7   2   0   82.72    5.61
   7   2   0   86.27    6.45
  -7  -2  -1   60.76    5.17
  -7  -2  -1   64.58    4.71
   7   2   1   53.51    4.74
   7   2   1   64.46    4.67
  -7  -2  -2  270.08   10.43
  -7  -2  -2  271.20   10.40
   7   2   2  260.29   10.38
  -7  -2  -3  186.66    8.94
  -7  -2  -3  207.47    8.95
   7   2   3  185.70    8.98
  -7  -2  -4  387.71   13.20
  -7  -2  -4  406.20   12.43
   7   2   4  372.19   12.98
  -7  -2  -5  170.14    9.06
  -7  -2  -5  159.51    7.91
   7   2   5  158.58    8.78
  -7  -2  -6   89.88    6.86
  -7  -2  -6  100.13    6.53
   7   2   6   88.13    6.84
  -7  -2  -7  473.65   15.75
  -7  -2  -7  488.74   14.61
   7   2   7  476.27   15.83
  -7  -2  -8  399.30   13.81
   7   2   8  389.44   14.74
  -7  -2  -9  103.00    7.38
   7   2   9  108.86    8.19
  -7  -3   2   64.56    6.09
   7   3  -2   67.66    6.49
  -7  -3   1  306.66   12.03
   7   3  -1  292.60   12.42
  -7  -3   0  185.88    8.26
  -7  -3   0  189.60    9.07
   7   3   0  183.14    8.30
   7   3   0  188.43    9.53
  -7  -3  -1  195.11    8.71
  -7  -3  -1  199.06    9.23
  -7  -3  -1  198.00    8.64
   7   3   1  179.67    8.79
   7   3   1  197.19    8.59
  -7  -3  -2   -0.15    0.80
  -7  -3  -2    2.05    1.26
   7   3   2    2.08    1.22
  -7  -3  -3  241.53   10.25
  -7  -3  -3  250.89    9.65
   7   3   3  245.19    8.70
  -7  -3  -4  192.74    9.46
  -7  -3  -4  209.82    8.75
  -7  -3  -5  792.52   19.47
  -7  -3  -5  837.03   17.43
  -7  -3  -6   74.50    6.38
  -7  -3  -6   77.93    5.49
  -7  -3  -7  400.96   14.57
  -7  -3  -7  416.20   12.95
  -7  -3  -8  176.74   10.03
  -7  -3  -8  184.02    9.01
  -7  -3  -9  340.26   14.16
  -7  -3  -9  362.95   13.17
   7   3   9  340.92   14.23
  -7  -4   1   16.84    3.31
   7   4  -1    9.14    2.76
  -7  -4   0  303.71   12.03
   7   4   0  282.07   11.54
   7   4   0  283.80   11.61
  -7  -4  -1  124.98    7.14
   7   4   1  115.77    7.14
   7   4   1  122.80    7.32
  -7  -4  -2  139.79    7.83
  -7  -4  -2  132.48    7.21
   7   4   2  135.13    7.31
   7   4   2  127.46    7.15
  -7  -4  -3    0.03    0.96
  -7  -4  -3    1.03    1.15
   7   4   3    0.58    0.90
  -7  -4  -4  816.28   19.64
  -7  -4  -4  845.35   17.07
   7   4   4  833.65   16.75
  -7  -4  -5  483.87   15.53
  -7  -4  -5  497.21   13.03
  -7  -4  -6  850.46   20.96
  -7  -4  -6  838.97   17.08
  -7  -4  -7   28.67    4.30
  -7  -4  -7   29.51    3.45
  -7  -4  -8  214.21   11.12
  -7  -4  -9    8.29    3.01
  -7  -5   0   47.39    5.21
   7   5   0   43.74    5.22
  -7  -5  -1  477.97   14.36
   7   5   1  478.46   15.30
  -7  -5  -2  139.16    7.98
   7   5   2  150.34    8.33
  -7  -5  -3  678.63   18.00
   7   5   3  665.94   16.74
  -7  -5  -4  215.52   10.50
   7   5   4  199.32    9.02
  -7  -5  -5  417.63   14.78
   7   5   5  385.18   12.17
  -7  -5  -6  254.83   11.86
  -7  -5  -7  266.09   12.37
  -7  -5  -8    1.96    1.82
  -7  -5  -9   88.72    7.74
   7   6   1   33.61    4.80
  -7  -6  -2  435.08   14.58
   7   6   2  424.63   14.84
  -7  -6  -3  378.57   13.93
   7   6   3  365.20   13.37
  -7  -6  -4  410.37   14.88
   7   6   4  410.41   13.79
  -7  -6  -5  115.43    8.16
   7   6   5  113.64    7.26
  -7  -6  -6  108.14    8.04
   7   6   6  100.77    6.84
  -7  -6  -7   91.98    7.62
   7   6   7   86.73    6.50
  -7  -6  -8  147.39    9.83
  -7  -7  -4  384.51   14.92
   7   7   4  368.83   14.04
  -7  -7  -5   32.30    4.77
   7   7   5   30.93    4.49
  -7  -7  -6   92.73    7.82
   7   7   6   84.38    6.82
  -7  -7  -7   36.69    5.21
   7   7   7   38.10    4.78
  -8   3   0   25.01    4.35
   8  -3   0   26.66    4.24
  -8   3  -1    6.50    2.68
   8  -3   1    5.29    2.42
  -8   3  -2   97.55    8.00
   8  -3   2   94.01    7.65
  -8   3  -3  226.97   11.87
   8  -3   3  207.42   11.46
  -8   2   1  197.77   11.03
   8  -2  -1  176.31    9.36
  -8   2   0    0.22    1.23
   8  -2   0   -0.56    1.18
  -8   2  -1  225.61   11.39
   8  -2   1  203.09   10.44
  -8   2  -2    2.29    1.80
   8  -2   2    1.77    1.71
  -8   2  -3  413.38   15.40
   8  -2   3  385.71   14.89
  -8   2  -4  248.39   12.13
   8  -2   4  244.26   12.22
  -8   2  -5  185.24   10.59
   8  -2   5  199.44   11.32
  -8   1   1    9.71    3.08
   8  -1  -1    9.53    2.81
  -8   1   0  251.13   12.01
   8  -1   0  246.77   10.88
  -8   1  -1   98.82    7.59
   8  -1   1  102.85    7.33
  -8   1  -2  267.82   12.11
   8  -1   2  264.57   11.76
  -8   1  -3  103.02    7.67
   8  -1   3   96.40    7.38
  -8   1  -4  469.12   15.97
   8  -1   4  452.43   15.99
  -8   1  -5  113.88    8.12
   8  -1   5   96.00    7.77
  -8   1  -6  156.95    9.65
   8  -1   6  144.43    9.68
  -8   0   1   45.65    5.42
   8   0  -1   34.85    4.97
  -8   0   0  153.64    9.39
   8   0   0  146.01    8.21
  -8   0  -1  323.48   13.21
   8   0   1  295.83   11.88
  -8   0  -2  680.39   18.70
   8   0   2  652.70   17.96
  -8   0  -3  211.96   10.44
   8   0   3  196.20   10.16
  -8   0  -4   25.33    3.91
   8   0   4   28.63    4.34
  -8   0  -5  211.79   10.57
   8   0   5  196.21   10.64
  -8   0  -6   89.55    7.08
   8   0   6   76.83    7.04
   8   1  -1  256.81   12.55
  -8  -1   0  111.39    8.02
   8   1   0  109.12    7.05
  -8  -1  -1  170.26    9.52
   8   1   1  155.49    8.53
  -8  -1  -2  374.17   13.69
   8   1   2  359.76   13.14
  -8  -1  -3  521.17   15.91
   8   1   3  496.26   15.78
  -8  -1  -4   45.58    4.93
   8   1   4   49.72    5.39
  -8  -1  -5   84.02    6.56
   8   1   5   75.86    6.63
  -8  -1  -6   21.88    3.70
   8   1   6   22.47    4.02
  -8  -1  -7  138.27    8.71
   8   1   7  138.94    9.44
  -8  -2   0  413.97   15.27
   8   2   0  380.41   14.70
  -8  -2  -1  166.95    9.41
   8   2   1  151.17    8.41
  -8  -2  -2  367.95   13.42
   8   2   2  334.74   12.63
  -8  -2  -3  104.71    7.15
   8   2   3   96.66    7.14
  -8  -2  -4  373.07   13.17
   8   2   4  347.15   13.55
  -8  -2  -5   -0.30    0.79
   8   2   5    0.35    1.28
  -8  -2  -6   69.72    5.95
   8   2   6   63.45    6.29
  -8  -2  -7    8.74    2.76
   8   2   7   11.47    3.51
  -8  -3  -1  888.05   21.44
   8   3   1  821.07   19.36
   8   3   1  820.01   20.66
  -8  -3  -2    4.45    1.85
  -8  -3  -2    1.99    1.22
   8   3   2    4.90    2.30
  -8  -3  -3   54.50    5.36
  -8  -3  -3   57.93    5.30
   8   3   3   54.37    5.59
  -8  -3  -4   34.81    4.56
  -8  -3  -4   37.30    4.25
   8   3   4   32.45    4.70
  -8  -3  -5  275.19   12.42
  -8  -3  -5  278.06   11.11
   8   3   5  264.61   12.20
  -8  -3  -6   18.45    3.86
  -8  -3  -6   18.18    3.29
   8   3   6   22.61    4.25
  -8  -3  -7  274.07   12.98
  -8  -3  -7  286.25   11.62
   8   3   7  272.33   13.01
  -8  -4  -2  255.61   11.26
  -8  -4  -3   -0.43    0.97
  -8  -4  -4   53.36    5.56
  -8  -4  -5  131.37    8.75
  -8  -4  -6  495.29   17.19
  -8  -4  -7  110.00    8.47
  -8  -5  -3   71.02    6.30
  -8  -5  -4  115.50    8.17
  -8  -5  -5   65.14    6.40
  -8  -5  -6  310.22   13.92
   0   0   0    0.00    0.00
;
_shelx_hkl_checksum     69306
_shelx_res_file
;
TITL 124QUL14 in P-1
CELL 0.71073   7.2880   8.9214   9.8192  66.258  73.778  84.468
ZERR    1.00   0.0002   0.0003   0.0003   0.001   0.001   0.001
LATT 1
SFAC C  H  N  S  Cl Pd
UNIT 18 18 4 2 4 1
OMIT 0   0   3
OMIT -1  -1   1
OMIT 0   1   1
OMIT 0   2   0
OMIT 2   2   0
OMIT 2  -2   1
OMIT 1   1   2
OMIT 1  -2   1
OMIT -1   2   2
OMIT 0  -1   1
OMIT 2  -1   1
OMIT -1   0   1
OMIT -1   1   2
ACTA
LIST 4
L.S. 10
BOND $H
FMAP 2
PLAN 10
HTAB N2 Cl2
HTAB N2 Cl2_$2
HTAB N2 Cl1_$1
HTAB N1 Cl2
HTAB N1 Cl1
HTAB
DFIX 0.90 0.01 N1 H1 N2 H2A N2 H2B
SIZE 0.205 0.276 0.463
HTAB N1 Cl1
HTAB N1 Cl2
EQIV $1 x+1, y, z
HTAB N2 Cl1_$1
EQIV $2 -x+2, -y, -z+2
HTAB N2 Cl2_$2
HTAB N2 Cl2
TEMP 25.000
WGHT    0.027000    0.096900
EXTI    0.014949
FVAR       1.10185
PD    6    0.500000    0.000000    1.000000    10.50000    0.02640    0.03439 =
         0.03019   -0.00981   -0.00582   -0.00791
CL1   5    0.541631    0.231599    0.775339    11.00000    0.03581    0.04841 =
         0.04310    0.00249   -0.00570   -0.00704
CL2   5    0.780005   -0.102671    0.893352    11.00000    0.03454    0.04721 =
         0.04946   -0.01831   -0.00154   -0.00334
N1    3    0.977416    0.227585    0.569520    11.00000    0.02977    0.04201 =
         0.03802   -0.01125   -0.00580   -0.00783
H1    2    0.865117    0.184752    0.628357    11.00000   -1.20000
C2    1    1.110288    0.248308    0.630126    11.00000    0.03258    0.03741 =
         0.04164   -0.01290   -0.00915   -0.00265
N2    3    1.098266    0.182088    0.779115    11.00000    0.04937    0.05936 =
         0.04340   -0.00744   -0.01686   -0.01538
H2A   2    1.203222    0.194810    0.803878    11.00000   -1.20000
H2B   2    1.001364    0.112063    0.836831    11.00000   -1.20000
S3    4    1.291302    0.376965    0.490564    11.00000    0.03260    0.06015 =
         0.04469   -0.01512   -0.00685   -0.01431
C4    1    1.173854    0.402244    0.351954    11.00000    0.03865    0.05836 =
         0.03652   -0.01474   -0.00511   -0.01178
AFIX  43
H4    2    1.219586    0.469036    0.248119    11.00000   -1.20000
AFIX   0
C5    1    1.009627    0.314948    0.410686    11.00000    0.03211    0.03942 =
         0.03759   -0.01640   -0.00620   -0.00075
C6    1    0.873211    0.300877    0.330947    11.00000    0.03285    0.04362 =
         0.03926   -0.02170   -0.00637    0.00011
C7    1    0.849693    0.431818    0.200514    11.00000    0.05317    0.05041 =
         0.04494   -0.01969   -0.01444   -0.00539
AFIX  43
H7    2    0.917504    0.529116    0.166023    11.00000   -1.20000
AFIX   0
C8    1    0.725923    0.419429    0.120626    11.00000    0.06450    0.06688 =
         0.04977   -0.02653   -0.02537    0.00469
AFIX  43
H8    2    0.709622    0.508707    0.033982    11.00000   -1.20000
AFIX   0
C9    1    0.627812    0.275784    0.169356    11.00000    0.05188    0.07804 =
         0.06799   -0.04491   -0.02605    0.00337
AFIX  43
H9    2    0.547353    0.266593    0.114301    11.00000   -1.20000
AFIX   0
C10   1    0.648189    0.145288    0.299502    11.00000    0.05015    0.05929 =
         0.07728   -0.03894   -0.01689   -0.00713
AFIX  43
H10   2    0.579997    0.048448    0.332780    11.00000   -1.20000
AFIX   0
C11   1    0.769568    0.156327    0.382026    11.00000    0.04274    0.04525 =
         0.05735   -0.02228   -0.01340   -0.00188
AFIX  43
H11   2    0.781534    0.067845    0.470731    11.00000   -1.20000
AFIX   0
HKLF 4
REM  124QUL14 in P-1
REM R1 =  0.0195 for    1982 Fo > 4sig(Fo)  and  0.0204 for all    2060 data
REM    143 parameters refined using      3 restraints
END
WGHT      0.0268      0.1097
REM Instructions for potential hydrogen bonds
HTAB N1 Cl1
HTAB N1 Cl2
HTAB N2 Cl1_$1
HTAB N2 Cl2_$2
HTAB N2 Cl2
REM Highest difference peak  0.255,  deepest hole -0.300,  1-sigma level  0.069
Q1    1   0.7401 -0.0824  0.8202  11.00000  0.05    0.25
Q2    1   0.5969  0.2458  0.8249  11.00000  0.05    0.22
Q3    1   0.4836  0.2635  0.8456  11.00000  0.05    0.22
Q4    1   0.8170  0.2017  0.8839  11.00000  0.05    0.22
Q5    1   1.2312  0.4059  0.4081  11.00000  0.05    0.20
Q6    1   0.7761  0.2332  0.8377  11.00000  0.05    0.20
Q7    1   0.4680  0.0099  1.1029  11.00000  0.05    0.20
Q8    1   0.4031  0.4470  0.6769  11.00000  0.05    0.19
Q9    1   1.3182  0.2796  0.4973  11.00000  0.05    0.19
Q10   1   0.4447  0.0987  0.1847  11.00000  0.05    0.19
;
_shelx_res_checksum     25112
_shelxl_version_number       20.13
