# Supplementary material for: Bis(2-amino-4-phenyl-1,3-thia­zol-3-ium) tetra­chlorido­palladate(II)
Source: Acta Crystallogr Sect E Struct Rep Online. 2014 Jul 11;70(Pt 8):m295. doi: 10.1107/S1600536814015360 (PMC4158524; doi:10.1107/S1600536814015360)
Supplement: Supplementary file 2 [file e-70-0m295-Isup2.hkl]

#
# h,k,l, Fc-squared, Fo-squared, sigma(Fo-squared), status flag
#
data_I
_shelx_title ' 124QUL14 in P-1'
_shelx_refln_list_code          4
_shelx_F_calc_maximum       86.78
_exptl_crystal_F_000       300.00
_reflns_d_resolution_high  0.8288

loop_
 _space_group_symop_operation_xyz
 'x, y, z'
 '-x, -y, -z'

_cell_length_a     7.2880
_cell_length_b     8.9214
_cell_length_c     9.8192
_cell_angle_alpha  66.258
_cell_angle_beta   73.778
_cell_angle_gamma  84.468

_shelx_F_squared_multiplier     1.000

loop_
 _refln_index_h
 _refln_index_k
 _refln_index_l
 _refln_F_squared_calc
 _refln_F_squared_meas
 _refln_F_squared_sigma
 _refln_observed_status
   1   0   0        688.35        808.83        19.20 o
   2   0   0        133.45        112.18         1.73 o
   3   0   0       1890.02       1967.55        67.18 o
   4   0   0       2158.77       2229.70        83.87 o
   5   0   0        573.45        571.11        14.13 o
   6   0   0        266.92        267.69         6.59 o
   7   0   0         76.02         74.56         4.28 o
   8   0   0        123.98        123.12         5.09 o
  -8   1   0        215.05        205.05         6.65 o
  -7   1   0       1174.61       1149.54        19.20 o
  -6   1   0        188.90        186.14         5.42 o
  -5   1   0         88.07         90.77         6.25 o
  -4   1   0       2134.97       2190.57        85.38 o
  -3   1   0       5157.20       5164.07       118.16 o
  -2   1   0       5337.54       4853.99       262.33 o
  -1   1   0       1382.40       1461.75        22.95 o
   0   1   0       1145.05        993.63        42.11 o
   1   1   0       3002.54       2988.73        76.71 o
   2   1   0        165.43        145.12         2.02 o
   3   1   0        218.67        213.98         2.95 o
   4   1   0        221.89        223.04         3.48 o
   5   1   0          1.50          3.97         0.98 o
   6   1   0         49.87         49.33         2.07 o
   7   1   0        446.94        445.34        13.93 o
   8   1   0         89.84         90.73         4.36 o
  -8   2   0          0.24         -0.15         0.70 o
  -7   2   0        541.69        534.59        10.04 o
  -6   2   0        593.30        582.29         9.53 o
  -5   2   0        213.45        216.74         8.32 o
  -4   2   0        101.04        109.64         8.78 o
  -3   2   0        721.65        742.02        22.97 o
  -2   2   0        320.74        298.60         2.84 o
  -1   2   0       1210.29       1229.80        15.99 o
   1   2   0       1004.53       1022.03         5.08 o
   3   2   0        923.03       1007.11        13.55 o
   4   2   0       1672.59       1716.09        16.23 o
   5   2   0        231.59        239.99         4.20 o
   6   2   0          8.56          9.25         0.81 o
   7   2   0         72.33         75.00         3.15 o
   8   2   0        332.61        327.60        13.84 o
  -8   3   0         22.30         21.32         2.50 o
  -7   3   0         28.62         26.59         2.60 o
  -6   3   0        283.90        282.07         9.65 o
  -5   3   0         53.30         49.48         5.20 o
  -4   3   0         29.23         29.78         1.64 o
  -3   3   0        310.55        315.69         3.72 o
  -2   3   0        268.43        250.18         4.79 o
  -1   3   0          2.66          0.94         0.58 o
   0   3   0        332.83        361.27         4.55 o
   1   3   0       4244.61       4193.71       108.01 o
   2   3   0       1684.91       1755.40         8.65 o
   3   3   0         29.43         34.00         1.38 o
   4   3   0       1311.98       1316.20        15.90 o
   5   3   0       1974.48       2007.37        40.71 o
   6   3   0        548.20        544.47         7.22 o
   7   3   0        157.53        153.75         3.60 o
  -7   4   0          8.77          6.05         1.52 o
  -6   4   0        273.25        263.07         7.00 o
  -5   4   0         52.96         46.91         2.86 o
  -4   4   0          4.18          3.63         0.59 o
  -3   4   0       1380.07       1409.22        26.05 o
  -2   4   0       4112.96       4263.46       113.84 o
  -1   4   0        581.10        542.55        12.09 o
   0   4   0        267.87        264.10         4.46 o
   1   4   0       2131.49       2186.91        26.25 o
   2   4   0       6454.40       6391.97       251.82 o
   3   4   0        563.64        520.90         7.97 o
   4   4   0        387.12        392.33        10.50 o
   5   4   0        850.92        851.86        13.06 o
   6   4   0        181.57        190.99         4.47 o
   7   4   0        236.57        238.93         5.58 o
  -7   5   0         44.62         39.44         3.22 o
  -6   5   0        310.81        312.14        20.33 o
  -5   5   0        969.49        940.59        43.20 o
  -4   5   0        282.01        284.98         6.44 o
  -3   5   0        351.86        347.21         7.14 o
  -2   5   0       1137.62       1122.57        24.26 o
  -1   5   0       1546.70       1543.42        27.13 o
   0   5   0        939.13        939.19        10.40 o
   1   5   0        439.04        442.65         5.50 o
   2   5   0        442.74        422.19         4.49 o
   3   5   0        200.72        215.26         3.43 o
   4   5   0        293.04        276.65         4.20 o
   5   5   0        425.28        426.54         7.02 o
   6   5   0         37.32         36.47         2.18 o
   7   5   0         39.34         37.60         3.04 o
  -6   6   0         21.08         22.44         2.99 o
  -5   6   0        384.66        382.64        16.63 o
  -4   6   0        302.34        293.93        16.82 o
  -3   6   0         42.69         45.26         1.90 o
  -2   6   0        285.96        289.04         6.76 o
  -1   6   0         40.74         40.24         1.72 o
   0   6   0          0.18          0.14         0.29 o
   1   6   0        455.78        458.71         5.37 o
   2   6   0        454.14        443.39         5.45 o
   3   6   0         11.29         13.51         1.56 o
   4   6   0         14.78         16.63         1.93 o
   5   6   0         40.88         48.02         2.93 o
   6   6   0        388.03        390.54        13.09 o
  -6   7   0         25.52         25.79         2.99 o
  -5   7   0         25.41         28.09         2.72 o
  -4   7   0         17.32         16.08         1.95 o
  -3   7   0          0.22          0.23         0.52 o
  -2   7   0          5.66          5.86         0.94 o
  -1   7   0        499.39        503.25        11.57 o
   0   7   0        117.03        124.53         3.16 o
   1   7   0         14.09         14.31         2.37 o
   2   7   0        256.40        263.45         6.57 o
   3   7   0        836.41        850.88        18.35 o
   4   7   0         30.53         39.44         2.77 o
   5   7   0        110.66        101.60         6.94 o
  -5   8   0         47.37         46.56         3.58 o
  -4   8   0        123.16        129.30         5.23 o
  -3   8   0          5.62          5.94         1.33 o
  -2   8   0         23.37         25.45         4.53 o
  -1   8   0        598.39        582.95        23.96 o
   0   8   0        409.74        413.17        11.40 o
   1   8   0        151.11        170.60         5.64 o
   2   8   0        123.66        128.40         5.00 o
   3   8   0        355.43        362.24         8.48 o
   4   8   0        271.12        275.40         7.55 o
  -3   9   0        108.49        110.12         7.96 o
  -2   9   0        169.94        157.77         9.03 o
  -1   9   0         83.90         91.91         4.47 o
   0   9   0        206.79        220.78         6.83 o
   1   9   0        100.43         91.96         4.48 o
   2   9   0        173.41        176.16         6.25 o
   3   9   0        176.60        190.61         6.62 o
  -2  -9   1          0.10         -0.09         0.71 o
  -1  -9   1         19.72         20.78         2.29 o
   0  -9   1         71.12         77.30         6.12 o
   1  -9   1        257.28        246.72         7.20 o
   2  -9   1          2.37          2.47         1.62 o
  -4  -8   1         31.09         24.17         3.90 o
  -3  -8   1        299.06        304.05        11.72 o
  -2  -8   1        504.21        495.74         9.81 o
  -1  -8   1         46.62         44.63         3.02 o
   0  -8   1        216.02        215.36         6.33 o
   1  -8   1        475.18        486.59        20.83 o
   2  -8   1        211.84        226.58        10.18 o
   3  -8   1        102.18        102.56         5.13 o
   4  -8   1        133.96        137.62         5.54 o
  -5  -7   1        316.22        345.09        12.94 o
  -4  -7   1        170.65        155.69         8.33 o
  -3  -7   1        170.10        169.72         5.45 o
  -2  -7   1        728.51        748.84        11.16 o
  -1  -7   1        755.73        747.52        10.94 o
   0  -7   1        333.44        329.49         5.36 o
   1  -7   1         63.07         66.07         2.51 o
   2  -7   1        255.85        258.86         8.21 o
   3  -7   1          4.00          4.49         1.62 o
   4  -7   1        112.82        116.47         7.57 o
   5  -7   1        151.15        147.64         5.78 o
  -6  -6   1         75.87         77.59         4.47 o
  -5  -6   1        461.20        448.29         9.76 o
  -4  -6   1        250.31        270.08         5.51 o
  -3  -6   1        374.49        368.90         6.55 o
  -2  -6   1        344.66        333.29         4.57 o
  -1  -6   1         44.76         49.54         2.00 o
   0  -6   1         62.02         57.61         2.11 o
   1  -6   1        343.05        333.71         7.01 o
   2  -6   1        340.48        335.18         5.06 o
   3  -6   1          2.59          1.87         2.36 o
   4  -6   1          3.45          2.43         0.89 o
   5  -6   1        115.70        116.13         4.85 o
   6  -6   1        138.33        143.51         5.89 o
  -6  -5   1         93.08        113.87         7.00 o
  -5  -5   1        291.72        276.01         6.80 o
  -4  -5   1         54.89         49.26         2.12 o
  -3  -5   1          7.81          7.87         0.91 o
  -2  -5   1        611.02        596.51         6.94 o
  -1  -5   1        286.55        296.71         8.90 o
   0  -5   1         51.05         51.56         1.82 o
   1  -5   1         64.02         60.06         1.96 o
   2  -5   1        795.71        799.43        30.02 o
   3  -5   1        759.10        779.65        16.28 o
   4  -5   1         99.34         95.54         3.84 o
   5  -5   1        117.10        118.99         4.66 o
   6  -5   1        259.34        255.42         7.31 o
   7  -5   1         38.47         43.16         3.46 o
  -7  -4   1         10.84         11.09         3.17 o
  -6  -4   1         47.38         45.27         2.99 o
  -5  -4   1        489.28        505.26         6.77 o
  -4  -4   1        589.01        580.61         8.25 o
  -3  -4   1          0.33          1.22         0.41 o
  -2  -4   1        155.03        149.47         3.49 o
  -1  -4   1       2865.56       2909.07        28.64 o
   0  -4   1       2111.33       2176.67        23.43 o
   1  -4   1        641.81        654.96        12.25 o
   2  -4   1       1993.89       2093.59        57.45 o
   3  -4   1        915.23        885.33        14.54 o
   4  -4   1        272.94        257.19        11.94 o
   5  -4   1        903.64        871.94        15.31 o
   6  -4   1        295.46        293.00        15.07 o
   7  -4   1        118.75        118.43         5.27 o
  -7  -3   1        244.40        247.34         7.12 o
  -6  -3   1         38.96         37.58         2.68 o
  -5  -3   1        338.37        348.29         5.40 o
  -4  -3   1       2351.78       2365.65        21.64 o
  -3  -3   1       2525.64       2626.86        20.86 o
  -2  -3   1       1297.86       1364.35        20.82 o
  -1  -3   1       1202.96       1232.71        11.89 o
   0  -3   1       3636.93       3837.52        59.10 o
   1  -3   1       1944.00       2045.76        51.76 o
   2  -3   1       1188.08       1156.69        29.41 o
   3  -3   1       1857.27       1805.88        13.17 o
   4  -3   1         13.88         14.88         1.49 o
   5  -3   1         35.01         34.05         2.31 o
   6  -3   1        325.87        314.81        16.50 o
   7  -3   1        305.13        306.88         7.93 o
   8  -3   1          8.75          4.83         1.48 o
  -7  -2   1       1010.78        985.07        41.73 o
  -6  -2   1        458.30        456.29         8.50 o
  -5  -2   1        892.37        893.46        16.22 o
  -4  -2   1       1751.20       1831.87        31.27 o
  -3  -2   1          0.82          4.38         0.57 o
  -2  -2   1       1056.02       1103.88         6.58 o
  -1  -2   1       4461.90       4296.26       157.15 o
   0  -2   1       1989.23       2104.64        31.60 o
   3  -2   1       1520.60       1464.07        15.77 o
   4  -2   1        875.86        866.21        19.73 o
   5  -2   1        189.93        195.94        10.79 o
   6  -2   1         17.91         25.04         3.35 o
   7  -2   1         62.42         63.22         3.61 o
   8  -2   1        168.75        176.34         9.28 o
  -8  -1   1        220.65        211.69        10.35 o
  -7  -1   1        187.28        189.73         4.87 o
  -6  -1   1         23.27         23.79         1.37 o
  -5  -1   1         55.28         55.25         1.83 o
  -4  -1   1       1192.79       1182.82        20.61 o
  -3  -1   1        472.41        479.93         7.10 o
  -2  -1   1       1257.33       1489.29        16.16 o
   1  -1   1       1626.65       1676.62        12.97 o
   3  -1   1        216.14        200.84         3.81 o
   4  -1   1        717.04        797.24        38.67 o
   5  -1   1        110.19        110.50         3.64 o
   6  -1   1       1048.25       1029.42        20.44 o
   7  -1   1        300.34        297.37         7.33 o
   8  -1   1         82.90         83.17         4.34 o
  -8   0   1         32.41         33.37         4.45 o
  -7   0   1        212.21        206.08         5.97 o
  -6   0   1         92.79         90.04         2.83 o
  -5   0   1        180.69        187.96         5.55 o
  -4   0   1          0.45          0.36         0.27 o
  -3   0   1       4124.65       4495.53        94.38 o
  -2   0   1        280.30        237.73         5.47 o
   0   0   1        142.76        143.91         1.36 o
   1   0   1       2299.90       2114.09       158.63 o
   2   0   1       2154.60       2353.83        33.76 o
   3   0   1       2146.35       2192.75        59.92 o
   4   0   1       2549.53       2659.99        97.66 o
   5   0   1       1001.67       1082.09        37.49 o
   6   0   1        108.94        111.13         3.50 o
   7   0   1       1779.32       1747.74        57.80 o
   8   0   1        246.82        254.59        11.40 o
  -8   1   1          7.79          7.92         1.71 o
  -7   1   1        113.46        109.35         4.52 o
  -6   1   1        679.90        665.41         9.21 o
  -5   1   1        604.72        602.02        13.89 o
  -4   1   1        504.45        506.15         8.98 o
  -3   1   1       2542.00       2673.10       135.81 o
  -2   1   1       7052.16       6110.85       186.18 o
  -1   1   1       1758.41       1809.99        29.00 o
   1   1   1       2976.85       2730.13        38.50 o
   2   1   1       1664.53       1868.83        17.27 o
   3   1   1       1403.79       1517.20        29.91 o
   4   1   1       3671.90       3881.40        88.13 o
   5   1   1       1914.73       1975.69        38.12 o
   6   1   1          1.67          1.38         0.49 o
   7   1   1         25.18         27.55         2.31 o
   8   1   1        140.48        133.83         6.09 o
  -8   2   1        153.93        153.20         8.84 o
  -7   2   1        116.92        119.68         4.84 o
  -6   2   1        744.38        727.22        10.66 o
  -5   2   1        734.66        745.42        21.22 o
  -4   2   1       1081.86       1096.47        23.77 o
  -3   2   1       3577.36       3628.82        12.80 o
  -2   2   1       4444.20       4483.96       107.35 o
  -1   2   1       6570.39       5934.10       103.49 o
   0   2   1       7530.60       5324.42       532.75 o
   1   2   1       5408.77       4564.42       370.44 o
   2   2   1       1592.73       1604.32        13.99 o
   3   2   1         19.13         25.64         1.06 o
   4   2   1         60.54         61.97         1.87 o
   5   2   1        544.64        562.97        10.32 o
   6   2   1        204.67        210.31         4.97 o
   7   2   1         48.06         50.43         1.98 o
   8   2   1        134.03        130.67         6.50 o
  -7   3   1        321.91        313.80         7.96 o
  -6   3   1        605.44        589.05        10.72 o
  -5   3   1        185.91        194.45         7.26 o
  -4   3   1          9.87          9.87         0.85 o
  -3   3   1         55.70         57.83         1.71 o
  -2   3   1       2425.07       2430.43        43.68 o
  -1   3   1        805.93        779.17        10.17 o
   0   3   1       2099.26       2410.74        46.82 o
   1   3   1       1398.57       1515.01        11.41 o
   2   3   1       1296.62       1362.48         6.89 o
   3   3   1        145.62        139.03         2.24 o
   4   3   1        220.75        212.25         3.42 o
   5   3   1        168.39        166.62         3.08 o
   6   3   1         15.85         17.18         1.61 o
   7   3   1        156.34        159.92         3.24 o
   8   3   1        719.38        695.43        17.34 o
  -7   4   1          3.73          3.45         1.19 o
  -6   4   1         49.43         49.58         3.16 o
  -5   4   1        308.61        298.81         6.79 o
  -4   4   1         56.08         61.81         2.03 o
  -3   4   1         39.89         41.23         1.58 o
  -2   4   1         14.02         15.73         0.98 o
  -1   4   1       1852.16       1866.72        39.09 o
   0   4   1        253.58        253.26         2.93 o
   1   4   1       2949.86       3107.13        17.23 o
   2   4   1        253.18        206.18         2.86 o
   3   4   1        219.97        218.21         5.85 o
   4   4   1        869.53        892.59         6.82 o
   5   4   1       1623.95       1621.92        15.22 o
   6   4   1        999.13        983.24        14.17 o
   7   4   1         92.26         99.94         3.42 o
  -7   5   1          0.13         -0.57         1.06 o
  -6   5   1         21.49         20.74         2.36 o
  -5   5   1        269.26        254.28         7.89 o
  -4   5   1        336.06        331.73         6.28 o
  -3   5   1        169.38        163.68         3.69 o
  -2   5   1       1196.32       1184.17        29.95 o
  -1   5   1       1454.27       1431.85        25.86 o
   0   5   1        403.11        439.03         8.88 o
   1   5   1        752.50        716.62         8.38 o
   2   5   1       4157.76       4161.74        67.56 o
   3   5   1       1066.94       1056.38        12.82 o
   4   5   1        121.81        123.36         3.04 o
   5   5   1        379.10        384.55         5.84 o
   6   5   1        702.10        701.68        10.79 o
   7   5   1        400.91        394.46         8.64 o
  -6   6   1        127.40        129.63         5.41 o
  -5   6   1        445.74        436.14         9.10 o
  -4   6   1        234.13        223.06         6.04 o
  -3   6   1         69.89         65.43         2.30 o
  -2   6   1        779.29        780.71         9.82 o
  -1   6   1       1686.09       1675.39        34.63 o
   0   6   1       1075.91       1058.26        16.72 o
   1   6   1         27.21         30.44         1.27 o
   2   6   1        678.86        664.53         5.77 o
   3   6   1       1013.24        995.13        11.86 o
   4   6   1         41.41         44.91         2.69 o
   5   6   1         59.62         61.49         3.28 o
   6   6   1         62.59         67.07         3.95 o
   7   6   1         27.43         27.69         3.95 o
  -6   7   1          2.99          3.17         1.20 o
  -5   7   1        136.87        135.97         5.40 o
  -4   7   1        353.80        356.16        17.42 o
  -3   7   1         49.03         49.11         2.16 o
  -2   7   1          4.35          5.94         0.90 o
  -1   7   1        313.21        316.81        10.29 o
   0   7   1        309.58        297.21         8.30 o
   1   7   1         37.91         40.29         2.56 o
   2   7   1         12.61         11.78         1.60 o
   3   7   1         49.27         55.79         4.10 o
   4   7   1         29.96         29.49         2.43 o
   5   7   1         74.51         75.25         3.88 o
   6   7   1        295.61        299.97         8.77 o
  -5   8   1          0.08         -0.02         0.74 o
  -4   8   1         61.66         56.57         3.52 o
  -3   8   1         56.33         57.65         4.89 o
  -2   8   1         78.30         85.99         3.82 o
  -1   8   1         44.55         46.68         2.98 o
   0   8   1          6.42          9.77         2.00 o
   1   8   1         48.82         48.80         3.08 o
   2   8   1        133.64        139.91         5.16 o
   3   8   1        427.73        445.16         9.31 o
   4   8   1        253.02        251.14         7.20 o
   5   8   1         10.50         11.53         1.98 o
  -3   9   1        142.14        133.79         8.59 o
  -2   9   1          0.31         -0.27         1.10 o
  -1   9   1         78.89         83.96         4.22 o
   0   9   1        490.72        514.92        22.28 o
   1   9   1        150.65        165.30         5.94 o
   2   9   1         30.97         29.28         2.76 o
   3   9   1        372.39        367.40        11.67 o
   4   9   1        323.35        341.12         8.96 o
  -1  10   1         30.95         32.43         3.03 o
   0  10   1        143.41        138.48        10.47 o
   1  10   1        286.55        299.19        14.41 o
  -3  -8   2          7.79          6.15         2.25 o
  -2  -8   2         79.49         84.58         6.28 o
  -1  -8   2         37.98         37.48         2.81 o
   0  -8   2         47.57         47.69         3.93 o
   1  -8   2        189.85        198.73         8.77 o
   2  -8   2         60.80         66.73         5.69 o
   3  -8   2         27.38         29.06         2.59 o
   4  -8   2         72.72         77.03         6.93 o
  -4  -7   2        135.29        135.38         5.78 o
  -3  -7   2        295.39        278.69         7.71 o
  -2  -7   2        424.31        401.01         6.88 o
  -1  -7   2        343.45        351.10         7.66 o
   0  -7   2          1.24          1.66         0.66 o
   1  -7   2        790.67        774.56        14.54 o
   2  -7   2        571.81        589.77        10.58 o
   3  -7   2        194.14        184.52         6.56 o
   4  -7   2         49.99         52.55         3.98 o
   5  -7   2        166.37        181.73         6.54 o
  -5  -6   2        489.96        507.57        15.41 o
  -4  -6   2        196.49        184.22         8.87 o
  -3  -6   2        132.03        125.79         4.47 o
  -2  -6   2       1150.81       1154.13        22.21 o
  -1  -6   2        613.07        604.79         6.71 o
   0  -6   2        208.29        211.69         4.24 o
   1  -6   2        166.30        171.08         3.80 o
   2  -6   2        421.40        426.20        12.17 o
   3  -6   2        191.75        195.77         5.61 o
   4  -6   2         67.04         67.95         3.58 o
   5  -6   2         12.12         12.75         1.89 o
   6  -6   2         22.56         22.73         2.63 o
  -6  -5   2        116.38        111.35         7.35 o
  -5  -5   2        491.92        499.14         9.72 o
  -4  -5   2        862.39        853.87        11.84 o
  -3  -5   2         15.61         15.47         1.49 o
  -2  -5   2         10.86         11.85         1.08 o
  -1  -5   2        507.02        513.75         6.13 o
   0  -5   2        681.26        678.61         6.91 o
   1  -5   2          9.00          9.59         0.95 o
   2  -5   2        317.81        321.43         8.74 o
   3  -5   2          0.62          1.79         0.71 o
   4  -5   2          5.24          3.86         1.03 o
   5  -5   2        101.32        105.66         4.58 o
   6  -5   2         92.59         93.73         4.58 o
   7  -5   2         18.23         16.00         2.47 o
  -6  -4   2         13.33          9.89         1.71 o
  -5  -4   2         19.23         17.29         2.34 o
  -4  -4   2         52.82         55.41         3.00 o
  -3  -4   2        154.13        163.76         3.43 o
  -2  -4   2         97.84         95.78         2.52 o
  -1  -4   2        499.77        481.78         7.14 o
   0  -4   2         21.13         21.61         1.19 o
   1  -4   2         27.06         36.63         1.25 o
   2  -4   2        483.16        455.89        16.83 o
   3  -4   2       1066.98       1110.03        33.01 o
   4  -4   2        135.45        140.92         8.23 o
   5  -4   2          0.76          0.58         0.64 o
   6  -4   2        618.84        621.88        10.93 o
   7  -4   2        552.97        561.39        29.11 o
  -7  -3   2         63.32         54.41         3.66 o
  -6  -3   2          7.78         10.32         2.04 o
  -5  -3   2        395.01        398.63         8.09 o
  -4  -3   2        448.51        457.58         8.89 o
  -3  -3   2         29.88         33.22         2.13 o
  -2  -3   2        146.94        142.77         7.42 o
  -1  -3   2       3361.43       3564.56        48.08 o
   0  -3   2       3674.18       3864.69        42.94 o
   1  -3   2        278.43        272.55         5.26 o
   2  -3   2        136.22        127.64         4.74 o
   3  -3   2       2828.29       2832.89        17.14 o
   4  -3   2       1968.32       1929.98        47.75 o
   5  -3   2        442.62        430.25         9.90 o
   6  -3   2        313.40        301.72        11.98 o
   7  -3   2        162.04        157.53         6.77 o
   8  -3   2         76.65         78.87         4.56 o
  -7  -2   2        208.29        209.13         6.72 o
  -6  -2   2        142.79        138.54         5.31 o
  -5  -2   2        173.63        185.38         5.34 o
  -4  -2   2       2275.86       2236.77        23.42 o
  -3  -2   2       2985.68       3149.67        48.10 o
  -2  -2   2        684.89        749.41         8.33 o
  -1  -2   2        941.79        940.05        14.15 o
   0  -2   2       4968.30       5016.58       104.66 o
   1  -2   2       2756.91       2889.75        48.58 o
   2  -2   2       1248.78       1377.81        29.37 o
   3  -2   2       1506.02       1495.38        14.31 o
   4  -2   2        146.15        130.83         4.10 o
   5  -2   2        291.23        288.82         6.24 o
   6  -2   2        120.57        113.69         4.33 o
   7  -2   2        224.60        223.39         6.63 o
   8  -2   2          0.40          1.67         1.02 o
  -7  -1   2        761.54        758.01        29.43 o
  -6  -1   2        942.74        921.65        27.18 o
  -5  -1   2         45.11         48.08         1.96 o
  -4  -1   2        285.20        280.27         6.46 o
  -3  -1   2       3047.91       3084.00        60.58 o
  -2  -1   2       2911.04       3159.58        37.21 o
  -1  -1   2         28.94         25.18         0.74 o
   0  -1   2        695.08        670.46         5.65 o
   1  -1   2       1222.14       1258.66        35.45 o
   2  -1   2         55.95         85.11         8.03 o
   3  -1   2        558.97        533.97         9.90 o
   4  -1   2        520.77        516.75        15.64 o
   5  -1   2          5.67          7.56         1.16 o
   6  -1   2         44.28         43.79         2.65 o
   7  -1   2        246.30        240.60         6.64 o
   8  -1   2        218.68        219.40         6.95 o
  -7   0   2        149.34        146.18         9.80 o
  -6   0   2        291.09        286.70         8.05 o
  -5   0   2        128.43        120.81         2.72 o
  -4   0   2        615.98        644.70        13.26 o
  -3   0   2         61.51         55.91         1.60 o
  -2   0   2         66.29         60.69         7.17 o
  -1   0   2          7.95          5.37         2.57 o
   0   0   2        322.51        291.62         1.86 o
   1   0   2       1390.23       1475.61         9.43 o
   2   0   2         55.00         71.17         1.74 o
   3   0   2        222.82        271.72         4.13 o
   4   0   2       4418.90       4759.58        62.38 o
   5   0   2        978.68        966.48        21.59 o
   6   0   2        221.65        221.71         6.84 o
   7   0   2          6.58          5.62         1.32 o
   8   0   2        544.85        549.91        11.43 o
  -7   1   2         26.42         24.32         2.55 o
  -6   1   2        150.51        155.36         3.82 o
  -5   1   2          0.14          0.80         0.57 o
  -4   1   2          3.99          3.24         0.57 o
  -3   1   2       3735.63       3955.69        56.00 o
  -2   1   2        606.10        604.91         7.50 o
   0   1   2        560.84        630.37         6.92 o
   2   1   2       6203.97       5378.66        64.53 o
   3   1   2       1286.19       1338.14         6.86 o
   4   1   2       1623.42       1661.26        23.30 o
   5   1   2        835.03        827.16         6.22 o
   6   1   2        984.90       1011.26        21.80 o
   7   1   2        524.28        493.02        19.31 o
   8   1   2        297.23        302.47         7.82 o
  -7   2   2         53.39         52.51         3.25 o
  -6   2   2        820.15        803.35        14.89 o
  -5   2   2        901.34        898.82        14.59 o
  -4   2   2          0.85          0.47         0.32 o
  -3   2   2        821.29        859.29         9.15 o
  -2   2   2       1229.12       1147.52        18.01 o
   0   2   2       2593.41       2633.22        29.50 o
   1   2   2       3473.54       3313.83        74.11 o
   2   2   2       5187.58       5010.76       147.96 o
   3   2   2       1425.28       1535.00        14.11 o
   4   2   2        994.18        949.65         7.38 o
   5   2   2       1870.71       1919.50        11.22 o
   6   2   2        149.35        143.70         3.43 o
   7   2   2        217.75        220.34         4.95 o
   8   2   2        295.18        289.53        13.69 o
  -7   3   2         41.15         34.10         3.65 o
  -6   3   2        218.98        223.70         6.22 o
  -5   3   2       1258.46       1271.32        25.37 o
  -4   3   2        839.21        828.07        11.13 o
  -3   3   2        155.73        135.53         4.35 o
  -2   3   2       3309.19       3392.36        80.87 o
  -1   3   2       1030.06       1116.91        19.13 o
   0   3   2       2754.02       2797.03        36.26 o
   1   3   2       1368.76       1376.28        22.21 o
   2   3   2        875.41        863.93         5.72 o
   3   3   2          3.10          3.75         0.48 o
   4   3   2        141.92        138.41         2.81 o
   5   3   2        717.07        708.87         7.09 o
   6   3   2        724.15        722.76         7.91 o
   7   3   2          0.26          0.90         0.62 o
   8   3   2          3.78          2.83         0.77 o
  -7   4   2         44.06         48.28         3.35 o
  -6   4   2         71.24         68.98         3.97 o
  -5   4   2        252.63        259.51         4.74 o
  -4   4   2        194.60        198.38         3.82 o
  -3   4   2          3.71          4.83         0.70 o
  -2   4   2       2794.45       2905.91        65.57 o
  -1   4   2         34.06         24.82         1.11 o
   0   4   2          9.64          9.35         0.65 o
   1   4   2        104.73        117.38         5.74 o
   2   4   2       1237.57       1201.97        10.28 o
   3   4   2        761.69        784.34         6.03 o
   4   4   2          0.81          1.08         0.30 o
   5   4   2         38.85         38.68         1.80 o
   6   4   2       1246.97       1278.94        12.14 o
   7   4   2        107.11        110.07         3.03 o
   8   4   2        208.78        210.70         9.28 o
  -7   5   2          6.82          4.16         1.34 o
  -6   5   2         16.11         14.07         1.97 o
  -5   5   2        235.70        241.12         6.45 o
  -4   5   2         87.65         80.79         2.62 o
  -3   5   2         72.96         70.41         2.28 o
  -2   5   2         23.51         23.10         1.30 o
  -1   5   2       3283.38       3337.36        75.04 o
   0   5   2         23.04         16.91         0.87 o
   1   5   2         42.05         38.83         2.18 o
   2   5   2        866.09        900.13        36.95 o
   3   5   2       1521.19       1561.32         9.16 o
   4   5   2       1057.04       1079.58        11.20 o
   5   5   2        674.89        660.33         7.39 o
   6   5   2        520.66        511.53         9.19 o
   7   5   2        115.46        119.26         4.75 o
  -6   6   2          0.05         -0.01         0.72 o
  -5   6   2         48.54         45.21         3.14 o
  -4   6   2        423.90        417.68         7.97 o
  -3   6   2        807.99        813.52        17.71 o
  -2   6   2          5.69          8.24         0.98 o
  -1   6   2        986.29        963.07        20.25 o
   0   6   2        896.74        894.88        12.55 o
   1   6   2       1500.57       1544.04        13.87 o
   2   6   2       1109.08       1068.41        11.85 o
   3   6   2        750.01        756.98        10.28 o
   4   6   2        270.75        265.88         6.36 o
   5   6   2        264.62        274.40         6.78 o
   6   6   2        619.02        613.11        10.75 o
   7   6   2        345.58        354.63         8.58 o
  -6   7   2         42.30         43.97         3.44 o
  -5   7   2         67.60         65.11         3.93 o
  -4   7   2        377.15        359.44        10.65 o
  -3   7   2        275.51        275.84         5.04 o
  -2   7   2        433.80        432.36         6.58 o
  -1   7   2        476.14        473.22        12.61 o
   0   7   2        674.68        672.41        13.06 o
   1   7   2         10.56         11.10         1.52 o
   2   7   2        219.92        214.85         5.81 o
   3   7   2        704.63        692.42        16.22 o
   4   7   2        339.82        338.12         7.72 o
   5   7   2          0.12          0.22         0.61 o
   6   7   2          3.31          3.06         1.17 o
  -5   8   2         43.53         39.36         3.19 o
  -4   8   2        167.36        175.68        14.84 o
  -3   8   2        144.90        155.53         8.55 o
  -2   8   2          0.10          0.89         0.66 o
  -1   8   2          0.61          1.99         0.80 o
   0   8   2        692.39        695.20        30.18 o
   1   8   2         60.64         65.24         3.45 o
   2   8   2         25.47         23.32         2.23 o
   3   8   2        152.42        143.32         5.31 o
   4   8   2        148.68        156.52         6.93 o
   5   8   2         76.18         82.74         4.33 o
  -4   9   2         33.06         26.42         4.28 o
  -3   9   2         72.33         74.63         6.50 o
  -2   9   2          0.40          1.11         0.80 o
  -1   9   2          7.25          9.56         1.74 o
   0   9   2         65.53         64.43         3.78 o
   1   9   2        269.84        276.29         7.64 o
   2   9   2        106.14        115.25         5.01 o
   3   9   2         56.64         60.96         3.86 o
   4   9   2        178.46        203.23         6.91 o
  -2  10   2        113.36        109.66         8.17 o
  -1  10   2         91.68         96.37         4.81 o
   0  10   2         89.86        101.79         5.02 o
   1  10   2        160.46        177.84         6.57 o
   2  10   2         74.63         78.39         4.54 o
  -1  -8   3          4.68          3.43         1.65 o
   0  -8   3          0.17          0.25         0.60 o
   1  -8   3          2.66          3.58         1.62 o
   2  -8   3        106.10        110.83         7.32 o
   3  -8   3          5.06          2.71         1.06 o
  -3  -7   3         46.61         48.47         5.40 o
  -2  -7   3        199.72        188.45         6.33 o
  -1  -7   3         71.67         80.15         4.01 o
   0  -7   3        148.22        145.99         3.99 o
   1  -7   3         13.42         13.14         1.35 o
   2  -7   3        165.94        169.05         5.56 o
   3  -7   3        203.93        213.25        10.92 o
   4  -7   3        130.09        137.82         5.52 o
   5  -7   3         73.12         79.30         4.55 o
  -4  -6   3        393.01        395.04        13.58 o
  -3  -6   3        124.89        127.19         4.87 o
  -2  -6   3         81.69         73.21         3.56 o
  -1  -6   3        668.15        656.14        13.58 o
   0  -6   3        471.52        471.25         5.78 o
   1  -6   3        585.70        586.24        11.01 o
   2  -6   3        538.56        525.23        13.56 o
   3  -6   3        408.60        405.09         8.35 o
   4  -6   3         15.19         15.04         2.04 o
   5  -6   3        157.04        160.03         5.93 o
   6  -6   3        231.79        245.72         7.78 o
  -5  -5   3        177.14        176.64         6.20 o
  -4  -5   3        413.95        407.30         8.77 o
  -3  -5   3        388.88        386.26         8.01 o
  -2  -5   3        596.16        568.80         9.09 o
  -1  -5   3       2273.44       2282.17        38.61 o
   0  -5   3         87.46         89.07         2.74 o
   1  -5   3         84.53         80.41         2.56 o
   2  -5   3        222.40        218.99         7.64 o
   3  -5   3        634.98        632.40         9.72 o
   4  -5   3         45.66         47.94         2.98 o
   5  -5   3         13.53         13.50         1.91 o
   6  -5   3         35.22         34.33         2.95 o
  -6  -4   3        162.46        157.17         6.10 o
  -5  -4   3        379.17        362.03         8.54 o
  -4  -4   3        669.41        660.34        10.73 o
  -3  -4   3         58.24         51.82         2.91 o
  -2  -4   3         49.31         50.75         3.41 o
  -1  -4   3        213.85        212.12         3.84 o
   0  -4   3        796.98        783.77        11.22 o
   1  -4   3          8.79         10.65         1.45 o
   2  -4   3         14.77         14.17         1.03 o
   3  -4   3         40.92         40.04         1.57 o
   4  -4   3        251.04        248.38         6.12 o
   5  -4   3         48.51         51.64         3.85 o
   6  -4   3        101.25         98.83         4.51 o
   7  -4   3         28.57         30.43         2.99 o
  -6  -3   3          2.75          2.20         1.08 o
  -5  -3   3         53.84         58.49         3.37 o
  -4  -3   3        345.70        352.47         7.54 o
  -3  -3   3        795.40        797.66        10.54 o
  -2  -3   3         32.29         32.75         1.37 o
  -1  -3   3        109.38        118.66         2.58 o
   0  -3   3        875.84        870.66         6.90 o
   1  -3   3         54.38         44.75         1.57 o
   2  -3   3        962.05       1026.42        28.13 o
   3  -3   3        619.66        689.05        16.55 o
   4  -3   3        397.59        387.79         7.18 o
   5  -3   3        304.30        296.91        10.62 o
   6  -3   3        231.63        228.08         6.49 o
   7  -3   3        337.65        342.74        15.23 o
   8  -3   3        174.45        179.09         8.06 o
  -7  -2   3        258.50        261.68         7.86 o
  -6  -2   3        169.89        190.36         6.28 o
  -5  -2   3         33.19         31.75         2.50 o
  -4  -2   3          0.27          0.43         0.45 o
  -3  -2   3        933.44        964.96        14.98 o
  -2  -2   3        950.81       1024.67        24.38 o
  -1  -2   3        930.92        980.21        28.51 o
   0  -2   3       1932.71       1918.29        20.80 o
   1  -2   3       3125.30       3515.45        57.83 o
   2  -2   3        490.18        483.83        10.36 o
   3  -2   3       2241.17       2194.25        44.36 o
   4  -2   3       3295.57       3299.31        25.21 o
   5  -2   3        168.20        162.68         4.85 o
   6  -2   3         19.69         18.47         1.95 o
   7  -2   3        445.37        451.74         9.51 o
   8  -2   3        316.87        329.48        11.41 o
  -7  -1   3        149.15        141.86         8.38 o
  -6  -1   3        237.11        234.41         6.75 o
  -5  -1   3        464.26        456.68         8.65 o
  -4  -1   3       1754.13       1758.52        26.49 o
  -3  -1   3       2241.98       2238.95        10.53 o
  -2  -1   3        567.49        533.92         7.26 o
  -1  -1   3        826.03        838.25         8.24 o
   0  -1   3       6068.83       5534.43       205.69 o
   1  -1   3       7445.48       6449.14       181.86 o
   2  -1   3        190.85        193.43         3.87 o
   3  -1   3         11.50          8.30         0.96 o
   4  -1   3        921.47        904.76        17.76 o
   5  -1   3       1077.82       1048.58        20.94 o
   6  -1   3         49.67         50.12         2.88 o
   7  -1   3          2.17          1.58         0.79 o
   8  -1   3         77.16         82.14         4.38 o
  -7   0   3        280.43        289.16        13.01 o
  -6   0   3        897.53        865.48        32.58 o
  -5   0   3        231.14        243.47        15.46 o
  -4   0   3        119.92        115.40         3.26 o
  -3   0   3       1985.64       1994.26        24.49 o
  -2   0   3       3338.87       3439.08        45.18 o
  -1   0   3          0.98          3.93         0.64 o
   1   0   3       1336.87       1286.06        11.27 o
   2   0   3        449.58        415.18         3.13 o
   3   0   3        905.86       1025.53        20.98 o
   4   0   3          5.98         20.09         5.28 o
   5   0   3         40.69         39.32         2.26 o
   6   0   3          9.79          8.42         1.30 o
   7   0   3        251.20        248.67         6.99 o
   8   0   3        160.01        168.27         6.49 o
  -7   1   3          9.60          8.73         2.17 o
  -6   1   3        565.53        563.72         9.90 o
  -5   1   3        524.31        515.13         9.78 o
  -4   1   3         28.16         29.01         1.43 o
  -3   1   3        104.11        112.88         3.74 o
  -2   1   3        497.78        483.49         7.38 o
  -1   1   3        838.16        893.76        19.25 o
   0   1   3         51.65         41.75         1.30 o
   1   1   3        888.92        928.58        11.85 o
   2   1   3        830.80        860.32         6.18 o
   3   1   3         14.80          9.67         3.58 o
   4   1   3        592.10        564.73         7.26 o
   5   1   3       1624.15       1631.83        14.51 o
   6   1   3        190.70        189.59         4.28 o
   7   1   3         33.52         34.59         2.53 o
   8   1   3        430.15        419.86        10.28 o
  -7   2   3          0.16          0.00         0.62 o
  -6   2   3          3.48          3.32         0.90 o
  -5   2   3        122.20        115.67         2.85 o
  -4   2   3        276.54        273.58         3.92 o
  -3   2   3          0.41          0.84         0.31 o
  -2   2   3       1472.03       1557.80        10.29 o
  -1   2   3       3000.05       3048.34        19.42 o
   0   2   3        335.16        349.84         4.92 o
   1   2   3       3287.18       3404.96        29.64 o
   2   2   3       7455.27       6733.39       289.27 o
   3   2   3          2.20          2.26         0.40 o
   4   2   3        816.96        913.15         9.24 o
   5   2   3       1316.34       1311.74        11.92 o
   6   2   3       2911.83       2983.75        34.39 o
   7   2   3        161.87        159.75         5.62 o
   8   2   3         76.96         83.08         4.16 o
  -7   3   3         20.52         20.44         2.57 o
  -6   3   3        165.09        156.70         4.09 o
  -5   3   3        543.48        533.71         7.49 o
  -4   3   3         18.93         17.87         1.29 o
  -3   3   3       1456.67       1443.52        18.92 o
  -2   3   3       5429.14       5539.33       119.77 o
  -1   3   3       3254.29       3246.38        61.78 o
   0   3   3        254.74        241.98         5.08 o
   1   3   3        444.59        454.96        11.52 o
   2   3   3       4430.00       4473.81        80.98 o
   3   3   3       2850.21       2907.45        46.37 o
   4   3   3        436.71        427.59         7.07 o
   5   3   3        342.03        344.83         6.19 o
   6   3   3        476.99        493.10         6.42 o
   7   3   3        193.97        202.81         4.51 o
   8   3   3         44.05         45.89         2.57 o
  -7   4   3         44.69         48.22         4.03 o
  -6   4   3         91.01         83.50         4.05 o
  -5   4   3       1121.68       1111.74        13.77 o
  -4   4   3       1057.79       1035.22        18.61 o
  -3   4   3        361.69        376.75         5.12 o
  -2   4   3          2.65          3.82         1.09 o
  -1   4   3       3075.93       3163.26        90.89 o
   0   4   3       1114.54       1082.35        12.95 o
   1   4   3         16.22          8.57         0.96 o
   2   4   3        285.49        272.05         6.71 o
   3   4   3        689.95        753.56         8.88 o
   4   4   3         25.51         24.12         1.24 o
   5   4   3       1381.64       1385.21        17.55 o
   6   4   3          3.08          4.09         0.78 o
   7   4   3          0.60          0.43         0.47 o
   8   4   3          0.45         -0.35         0.80 o
  -6   5   3          2.53          2.47         1.00 o
  -5   5   3         29.29         26.62         2.39 o
  -4   5   3        602.10        594.12         8.98 o
  -3   5   3         94.85         92.60         2.70 o
  -2   5   3        159.12        149.25         3.17 o
  -1   5   3         49.89         50.77         1.76 o
   0   5   3        357.24        346.32         3.89 o
   1   5   3        234.46        254.33         5.16 o
   2   5   3        347.48        330.54         8.87 o
   3   5   3       1178.47       1160.11        11.68 o
   4   5   3         11.80         13.61         0.99 o
   5   5   3         53.94         53.60         1.75 o
   6   5   3        711.82        690.83        10.62 o
   7   5   3        548.70        554.57        10.12 o
   8   5   3         63.43         58.51         5.19 o
  -6   6   3          5.80          4.46         1.71 o
  -5   6   3          0.62          0.14         0.90 o
  -4   6   3        284.09        270.97         5.15 o
  -3   6   3          4.24          2.56         0.70 o
  -2   6   3         87.14         86.10         2.59 o
  -1   6   3        461.14        448.04        11.56 o
   0   6   3       1204.45       1258.85        30.30 o
   1   6   3         62.29         66.04         2.98 o
   2   6   3        102.50         95.99         3.62 o
   3   6   3       1281.24       1261.24        13.25 o
   4   6   3       1538.33       1522.93        15.16 o
   5   6   3         20.28         21.08         2.06 o
   6   6   3        311.23        311.52         7.60 o
   7   6   3        307.07        306.53         7.95 o
  -5   7   3         48.68         47.77         3.31 o
  -4   7   3        240.92        241.89         6.68 o
  -3   7   3        481.09        480.46         9.05 o
  -2   7   3          6.03          5.43         2.09 o
  -1   7   3        616.46        583.09        11.39 o
   0   7   3       1130.49       1090.81        12.58 o
   1   7   3        838.35        832.04        11.13 o
   2   7   3        186.74        186.02         5.40 o
   3   7   3        368.53        347.90         7.56 o
   4   7   3        648.64        651.91        10.68 o
   5   7   3        279.66        281.85         7.32 o
   6   7   3        231.19        230.70         6.93 o
  -5   8   3         19.09         18.99         2.40 o
  -4   8   3         40.29         38.36         3.05 o
  -3   8   3        577.93        568.54        16.34 o
  -2   8   3        137.89        141.36         5.07 o
  -1   8   3        115.68        119.32         6.00 o
   0   8   3        193.29        189.07         5.73 o
   1   8   3        365.17        356.40        10.06 o
   2   8   3        264.38        256.24         6.83 o
   3   8   3        134.99        138.29         7.82 o
   4   8   3         92.44         99.73         4.56 o
   5   8   3         31.26         28.73         2.69 o
   6   8   3          3.74          2.34         1.10 o
  -4   9   3         14.75         15.71         3.62 o
  -3   9   3         11.91         10.70         3.34 o
  -2   9   3        186.30        180.63         8.53 o
  -1   9   3         17.51         18.23         2.18 o
   0   9   3        136.08        146.38         5.44 o
   1   9   3         89.02         91.77         4.40 o
   2   9   3          0.38         -0.22         0.67 o
   3   9   3          2.55          1.98         1.04 o
   4   9   3        177.87        178.35         6.49 o
   5   9   3        200.42        214.84         7.30 o
  -2  10   3         96.65        106.68         5.28 o
  -1  10   3          7.44          4.98         1.47 o
   0  10   3         25.67         24.86         2.75 o
   1  10   3        200.38        212.51         7.12 o
   2  10   3         57.33         69.83         4.25 o
   3  10   3         27.57         25.32         2.81 o
  -2  -7   4          4.94          1.59         1.36 o
  -1  -7   4         60.62         63.63         3.74 o
   0  -7   4          2.44          2.76         0.81 o
   1  -7   4          2.80          1.11         0.59 o
   2  -7   4        132.05        126.39         5.00 o
   3  -7   4         32.90         32.24         2.78 o
   4  -7   4         11.99          7.18         1.70 o
  -3  -6   4          0.15         -0.62         0.62 o
  -2  -6   4         72.25         71.31         3.74 o
  -1  -6   4        208.28        190.44         5.77 o
   0  -6   4        250.39        254.96         5.15 o
   1  -6   4          2.96          2.75         0.65 o
   2  -6   4        176.07        177.45         5.56 o
   3  -6   4        404.83        418.11         8.82 o
   4  -6   4        160.22        153.85         5.69 o
   5  -6   4         88.61         86.98         4.55 o
  -4  -5   4        563.04        551.65        10.86 o
  -3  -5   4         84.94         78.59         4.01 o
  -2  -5   4        353.28        343.10         7.65 o
  -1  -5   4        209.36        203.75         5.66 o
   0  -5   4       1241.94       1229.51        10.48 o
   1  -5   4        622.51        616.25         7.37 o
   2  -5   4        151.88        159.05         3.66 o
   3  -5   4        399.97        386.81         7.95 o
   4  -5   4        500.14        489.14         9.44 o
   5  -5   4         80.03         76.75         4.09 o
   6  -5   4        212.99        216.48        11.40 o
  -5  -4   4         30.19         24.87         2.60 o
  -4  -4   4        677.66        646.13        11.36 o
  -3  -4   4       1734.51       1711.04        22.07 o
  -2  -4   4        161.11        152.18         4.92 o
  -1  -4   4        399.19        392.10         8.40 o
   0  -4   4        381.29        376.06         6.09 o
   1  -4   4        584.58        600.31         6.68 o
   2  -4   4        161.03        154.01         3.36 o
   3  -4   4        552.87        528.36         8.66 o
   4  -4   4         74.02         70.25         3.45 o
   5  -4   4          0.12          0.53         0.67 o
   6  -4   4          5.86          7.43         1.64 o
   7  -4   4         60.78         68.41         4.21 o
  -6  -3   4        475.93        478.74        11.30 o
  -5  -3   4        189.92        197.82         9.85 o
  -4  -3   4        131.49        127.70         4.91 o
  -3  -3   4        236.02        219.31         6.02 o
  -2  -3   4          1.36          0.72         0.56 o
  -1  -3   4        558.33        575.98        17.01 o
   0  -3   4        271.24        251.41         3.97 o
   1  -3   4        217.10        227.48         3.77 o
   2  -3   4        115.83        114.99         2.66 o
   3  -3   4         50.88         47.53         1.65 o
   4  -3   4        821.16        800.23        16.32 o
   5  -3   4          7.51          7.57         1.42 o
   6  -3   4         80.83         74.47         3.88 o
   7  -3   4        195.41        192.22         6.62 o
  -6  -2   4         30.55         29.74         2.80 o
  -5  -2   4          0.14          0.23         0.59 o
  -4  -2   4        140.10        138.91         5.37 o
  -3  -2   4        278.30        275.89        12.44 o
  -2  -2   4         73.02         76.74         3.22 o
  -1  -2   4        296.87        320.14        11.59 o
   0  -2   4       1194.23       1262.54         9.17 o
   1  -2   4       1311.99       1298.62        14.33 o
   2  -2   4        616.37        645.21        12.27 o
   3  -2   4          0.33          0.53         0.27 o
   4  -2   4        317.19        309.09         6.32 o
   5  -2   4        706.40        702.47        33.96 o
   6  -2   4        572.26        557.18        16.29 o
   7  -2   4        288.61        300.96        11.46 o
   8  -2   4        190.80        203.06         7.10 o
  -6  -1   4        288.38        280.87         7.85 o
  -5  -1   4         23.79         24.80         2.38 o
  -4  -1   4         20.08         18.78         2.83 o
  -3  -1   4        779.14        783.21        10.45 o
  -2  -1   4       2735.58       2769.02        37.87 o
  -1  -1   4        573.40        571.93         9.68 o
   0  -1   4       1235.59       1313.63        10.62 o
   1  -1   4        770.09        701.19         6.66 o
   2  -1   4       2659.49       2754.80        40.35 o
   3  -1   4       1501.96       1637.64        43.62 o
   4  -1   4       1099.39       1089.39        11.22 o
   5  -1   4        973.90        963.43        19.56 o
   6  -1   4        229.72        234.33         6.24 o
   7  -1   4        212.13        224.11         6.61 o
   8  -1   4        368.58        380.17         9.32 o
  -6   0   4        454.81        461.92        10.75 o
  -5   0   4       1370.76       1351.14        44.77 o
  -4   0   4        176.12        174.52         5.19 o
  -3   0   4        520.12        511.02        15.77 o
  -2   0   4       2588.26       2576.95        17.02 o
  -1   0   4       2423.37       2509.91        34.97 o
   0   0   4        601.64        552.66         6.05 o
   1   0   4       4388.78       4550.44        65.75 o
   2   0   4        973.77        961.27         8.59 o
   3   0   4         54.05         46.14         1.38 o
   4   0   4        833.16        825.83         9.36 o
   5   0   4       1175.00       1147.93        31.68 o
   6   0   4         80.60         78.32         4.05 o
   7   0   4         25.85         20.01         2.07 o
   8   0   4         21.69         22.17         2.39 o
  -7   1   4        137.16        130.09         5.51 o
  -6   1   4        198.60        195.84         6.29 o
  -5   1   4        272.41        262.23         7.62 o
  -4   1   4        576.12        588.44        15.88 o
  -3   1   4        840.72        836.53         9.42 o
  -2   1   4       1200.02       1170.53        22.00 o
  -1   1   4        436.35        427.82         6.15 o
   0   1   4         93.79        113.97         2.07 o
   1   1   4       1699.23       1706.07        18.89 o
   2   1   4       2075.42       2089.80        25.00 o
   3   1   4         18.72         23.90         1.06 o
   4   1   4        294.07        308.12         4.35 o
   5   1   4        435.41        443.14         6.89 o
   6   1   4        571.96        558.02        10.61 o
   7   1   4         13.14         11.71         1.57 o
   8   1   4         36.91         39.18         3.00 o
  -7   2   4          6.65          6.22         2.23 o
  -6   2   4        135.76        133.12         5.12 o
  -5   2   4        372.47        374.91        10.16 o
  -4   2   4          4.85          5.37         0.81 o
  -3   2   4         21.87         21.32         1.22 o
  -2   2   4       1633.70       1669.09         9.79 o
  -1   2   4       1064.56       1050.39         8.11 o
   0   2   4         19.19         24.12         1.03 o
   1   2   4         64.79         77.57         1.75 o
   2   2   4          6.08          2.41         1.18 o
   3   2   4       3146.37       3478.19        43.83 o
   4   2   4        624.88        620.11         9.07 o
   5   2   4        347.57        336.71         4.62 o
   6   2   4        277.27        279.94         4.58 o
   7   2   4        330.17        321.46         7.01 o
   8   2   4        294.44        297.63        10.69 o
  -7   3   4          0.61          0.07         1.08 o
  -6   3   4         12.64         14.53         1.86 o
  -5   3   4        234.57        234.74         7.88 o
  -4   3   4       1051.37       1006.27        18.41 o
  -3   3   4        101.56        110.45         4.27 o
  -2   3   4         75.55         79.15         2.22 o
  -1   3   4       1193.77       1193.30        12.60 o
   0   3   4       1698.88       1735.89        11.16 o
   1   3   4        619.05        608.81         7.72 o
   2   3   4       3141.13       3306.03        39.98 o
   3   3   4       1286.97       1278.95        14.63 o
   4   3   4        808.55        852.49        15.76 o
   5   3   4       1579.28       1555.25        29.31 o
   6   3   4       1265.29       1251.95        10.14 o
   7   3   4        158.97        166.74         7.04 o
   8   3   4         27.10         28.94         2.14 o
  -6   4   4         25.58         23.16         2.54 o
  -5   4   4         91.77         85.95         2.71 o
  -4   4   4       1067.70       1028.53         8.46 o
  -3   4   4        308.90        299.17         4.23 o
  -2   4   4        385.44        379.13         5.06 o
  -1   4   4       1994.94       1963.28        22.70 o
   0   4   4       1701.41       1668.31        24.70 o
   1   4   4        341.09        344.74        10.56 o
   2   4   4       3607.75       3803.48        96.64 o
   3   4   4       2357.76       2314.33        41.70 o
   4   4   4        930.75        972.25         9.32 o
   5   4   4        270.13        269.69         5.32 o
   6   4   4        483.27        490.75         6.55 o
   7   4   4        673.16        688.20         8.43 o
   8   4   4         42.09         43.96         4.58 o
  -6   5   4         99.86        101.82         3.89 o
  -5   5   4        361.54        351.64         6.25 o
  -4   5   4        238.92        237.37         6.62 o
  -3   5   4        236.59        234.88         4.49 o
  -2   5   4        140.61        134.28         2.73 o
  -1   5   4       1243.82       1231.91        32.15 o
   0   5   4       2161.58       2202.29        25.21 o
   1   5   4         76.21         75.10         3.05 o
   2   5   4          0.48          0.43         0.40 o
   3   5   4        763.32        745.30         9.44 o
   4   5   4        216.38        214.21         5.33 o
   5   5   4         33.44         33.26         2.20 o
   6   5   4         10.54          9.02         1.47 o
   7   5   4        162.59        170.20         6.68 o
   8   5   4         86.53         95.16         6.73 o
  -6   6   4          7.60          8.41         2.14 o
  -5   6   4         19.90         19.82         2.17 o
  -4   6   4        197.52        197.81         5.21 o
  -3   6   4        456.85        462.76         6.57 o
  -2   6   4         23.38         23.83         1.77 o
  -1   6   4         45.19         47.58         1.56 o
   0   6   4        572.61        571.81         7.37 o
   1   6   4        350.37        320.04         9.56 o
   2   6   4          0.39          0.71         0.54 o
   3   6   4        165.40        167.42         4.91 o
   4   6   4          3.11          2.80         1.14 o
   5   6   4        750.61        753.50        11.19 o
   6   6   4        234.99        225.81         6.47 o
   7   6   4        339.31        338.45         8.34 o
  -5   7   4         13.43         11.31         1.88 o
  -4   7   4          8.38          7.64         1.22 o
  -3   7   4        122.08        123.74         3.62 o
  -2   7   4        513.41        503.43         6.73 o
  -1   7   4          0.84          1.37         0.41 o
   0   7   4        121.51        121.01         4.33 o
   1   7   4        433.16        439.66         8.18 o
   2   7   4        155.68        151.68         5.14 o
   3   7   4        606.46        588.08         9.82 o
   4   7   4       1155.70       1142.27        14.14 o
   5   7   4         64.19         70.38         3.77 o
   6   7   4        166.01        162.46         5.87 o
   7   7   4        305.33        310.33         8.43 o
  -4   8   4         94.74         89.62         4.40 o
  -3   8   4        114.19        117.73         4.81 o
  -2   8   4        187.53        180.85         7.21 o
  -1   8   4        103.25        103.60         4.33 o
   0   8   4        512.30        512.83         9.43 o
   1   8   4        793.47        771.39        17.00 o
   2   8   4        188.68        191.81         8.10 o
   3   8   4          5.59          5.61         1.33 o
   4   8   4        893.94        857.35        19.33 o
   5   8   4        438.53        446.90        10.73 o
   6   8   4         81.72         84.13         4.52 o
  -3   9   4        364.72        365.96        13.82 o
  -2   9   4        142.91        169.67         7.90 o
  -1   9   4         49.47         48.64         3.31 o
   0   9   4         44.56         42.87         3.11 o
   1   9   4        326.80        318.81        10.35 o
   2   9   4        189.38        189.17         6.34 o
   3   9   4         38.48         37.32         3.04 o
   4   9   4         43.53         41.08         3.29 o
   5   9   4        103.01        102.94         5.13 o
  -2  10   4         63.77         64.60         4.09 o
  -1  10   4         52.41         60.70         4.51 o
   0  10   4          2.57          2.55         1.27 o
   1  10   4         10.99          9.39         1.98 o
   2  10   4        107.29        100.03         5.02 o
   3  10   4         56.05         51.28         3.74 o
   1  -7   5          6.03          5.10         1.85 o
   2  -7   5          8.76          9.57         1.76 o
  -2  -6   5         22.98         25.94         2.57 o
  -1  -6   5         14.53         10.46         1.76 o
   0  -6   5         72.96         74.01         5.59 o
   1  -6   5         27.54         28.57         3.72 o
   2  -6   5          1.02          1.52         0.77 o
   3  -6   5         13.07         14.68         2.22 o
   4  -6   5         47.38         45.82         3.35 o
  -3  -5   5        188.51        185.09         6.42 o
  -2  -5   5         12.44         12.42         1.87 o
  -1  -5   5         62.85         56.77         3.28 o
   0  -5   5        190.09        183.45         5.56 o
   1  -5   5         25.43         29.33         1.85 o
   2  -5   5        172.46        167.82         5.27 o
   3  -5   5        722.99        689.69        11.05 o
   4  -5   5        136.84        146.87         5.48 o
   5  -5   5        119.58        116.59         5.15 o
   6  -5   5         30.25         32.73         3.31 o
  -4  -4   5        272.01        261.51         7.74 o
  -3  -4   5        122.14        118.82         7.96 o
  -2  -4   5        218.79        218.51         6.35 o
  -1  -4   5        254.27        242.10         6.31 o
   0  -4   5       1780.39       1758.92        28.81 o
   1  -4   5        751.64        747.41         7.95 o
   2  -4   5        129.38        121.28         3.22 o
   3  -4   5        293.88        298.76         6.85 o
   4  -4   5        713.24        691.33        11.10 o
   5  -4   5        225.29        218.57        11.82 o
   6  -4   5         42.25         47.95         3.42 o
  -5  -3   5         94.12         92.24         7.99 o
  -4  -3   5        489.47        481.55        10.14 o
  -3  -3   5        614.77        595.09        14.72 o
  -2  -3   5       1312.74       1306.01        45.61 o
  -1  -3   5         55.17         56.33         2.98 o
   0  -3   5        278.50        270.86         4.71 o
   1  -3   5       1558.04       1520.99        19.08 o
   2  -3   5        318.64        329.24         6.59 o
   3  -3   5          2.17          3.10         0.67 o
   4  -3   5        110.00        106.64         4.88 o
   5  -3   5          0.31          0.72         0.75 o
   6  -3   5        145.71        140.46         5.41 o
   7  -3   5         15.23         16.49         2.23 o
  -5  -2   5        101.24         98.43         4.84 o
  -4  -2   5         24.89         26.54         2.43 o
  -3  -2   5        668.38        681.65        10.93 o
  -2  -2   5        336.49        340.03         8.42 o
  -1  -2   5        431.82        422.86         7.55 o
   0  -2   5         15.29         17.07         1.04 o
   1  -2   5         95.01         93.05         2.70 o
   2  -2   5         11.36         10.80         2.90 o
   3  -2   5         31.39         35.19         2.72 o
   4  -2   5        119.55        123.14         4.20 o
   5  -2   5        327.52        337.99         7.42 o
   6  -2   5          8.68          9.65         1.67 o
   7  -2   5         22.91         21.55         2.38 o
   8  -2   5        145.95        158.33         6.37 o
  -6  -1   5         59.38         59.64         3.96 o
  -5  -1   5        247.67        253.36         7.39 o
  -4  -1   5          6.76          7.47         1.44 o
  -3  -1   5         62.70         68.95         3.42 o
  -2  -1   5         33.94         33.05         2.31 o
  -1  -1   5        137.02        151.35         4.38 o
   0  -1   5          9.28          5.98         0.69 o
   1  -1   5       1138.81       1178.04         7.84 o
   2  -1   5        599.80        664.16         6.04 o
   3  -1   5          4.41          5.66         0.75 o
   4  -1   5        975.67        960.03        11.03 o
   5  -1   5       1852.87       1829.85        32.91 o
   6  -1   5        158.34        155.45         5.26 o
   7  -1   5        132.56        133.39         5.27 o
   8  -1   5         79.15         86.77         7.37 o
  -6   0   5         46.14         41.90         3.34 o
  -5   0   5         28.08         28.16         2.65 o
  -4   0   5        114.27        119.79         4.65 o
  -3   0   5        314.25        325.62         7.09 o
  -2   0   5       2209.07       2208.22        71.93 o
  -1   0   5        125.89        108.25         7.22 o
   0   0   5        536.88        620.33        10.40 o
   1   0   5        893.09        872.45        12.53 o
   2   0   5       5832.15       5943.23        38.69 o
   3   0   5       1880.38       1927.62        24.45 o
   4   0   5        121.42        123.25         2.45 o
   5   0   5        511.50        514.42        20.55 o
   6   0   5        773.33        751.17        19.77 o
   7   0   5        182.37        189.53         6.07 o
   8   0   5        167.04        168.42         6.42 o
  -6   1   5        175.09        182.41         6.47 o
  -5   1   5       1035.29       1019.70        15.30 o
  -4   1   5        450.94        446.80         8.72 o
  -3   1   5         31.30         30.65         2.22 o
  -2   1   5       1557.03       1546.09        14.01 o
  -1   1   5       3172.45       3160.39        97.82 o
   0   1   5       2355.56       2458.68        20.19 o
   1   1   5        274.67        274.53         3.55 o
   2   1   5        557.45        501.44         6.66 o
   3   1   5       1453.73       1471.35        12.30 o
   4   1   5        581.21        599.04         5.69 o
   5   1   5        247.07        245.86         3.94 o
   6   1   5         91.63         92.62         5.27 o
   7   1   5          2.01          2.78         1.01 o
   8   1   5         64.84         66.07         3.84 o
  -6   2   5          8.07          9.07         1.74 o
  -5   2   5        609.44        617.09        10.83 o
  -4   2   5       1005.71       1013.04        16.42 o
  -3   2   5        292.51        290.59         6.41 o
  -2   2   5         30.44         25.92         1.22 o
  -1   2   5       1131.05       1174.68        25.10 o
   0   2   5         54.35         42.90         1.44 o
   1   2   5        246.92        245.58         3.44 o
   2   2   5        896.12        907.20         7.18 o
   3   2   5        302.70        292.88         4.10 o
   4   2   5         52.65         53.76         1.81 o
   5   2   5         71.33         72.15         2.54 o
   6   2   5        748.03        725.80        16.31 o
   7   2   5        139.25        133.94         4.06 o
   8   2   5          0.49         -0.04         0.55 o
  -6   3   5         39.85         40.35         3.10 o
  -5   3   5         13.06         12.01         1.76 o
  -4   3   5        213.67        208.77        13.09 o
  -3   3   5         13.16         17.28         1.24 o
  -2   3   5          2.53          2.22         0.52 o
  -1   3   5        882.21        848.50         9.51 o
   0   3   5         29.41         30.16         1.34 o
   1   3   5          0.28          0.49         0.27 o
   2   3   5        930.54        976.82        47.40 o
   3   3   5       2194.37       2161.69        40.10 o
   4   3   5        210.82        188.22         3.42 o
   5   3   5          0.39          3.71         3.10 o
   6   3   5        495.57        482.18         8.59 o
   7   3   5        681.56        675.47        18.38 o
   8   3   5        228.41        225.11         5.65 o
  -6   4   5          4.87          2.38         0.94 o
  -5   4   5        133.95        134.33         7.32 o
  -4   4   5        120.61        126.09         3.55 o
  -3   4   5          0.65          1.07         0.53 o
  -2   4   5        103.64        104.69         2.83 o
  -1   4   5        861.40        848.15         7.54 o
   0   4   5       2869.72       2851.55        23.97 o
   1   4   5       1363.20       1397.29        18.42 o
   2   4   5          0.63          0.94         0.32 o
   3   4   5       1489.95       1521.83        21.76 o
   4   4   5       1476.04       1492.03        33.63 o
   5   4   5        675.30        675.25        12.56 o
   6   4   5        394.83        394.59         5.89 o
   7   4   5        403.05        405.72         8.23 o
   8   4   5        103.06        108.25         7.21 o
  -6   5   5         34.42         32.58         4.39 o
  -5   5   5          7.35          5.68         1.08 o
  -4   5   5        426.68        418.55         6.67 o
  -3   5   5       1592.91       1563.70        12.09 o
  -2   5   5        241.05        246.19         4.53 o
  -1   5   5        301.50        293.95         4.66 o
   0   5   5       1606.61       1595.52        30.27 o
   1   5   5        989.30        973.62         8.45 o
   2   5   5       1160.88       1151.93        16.72 o
   3   5   5        231.88        211.78         5.24 o
   4   5   5        284.86        302.09        10.19 o
   5   5   5        390.82        397.63         7.66 o
   6   5   5        410.58        409.86         9.55 o
   7   5   5        323.23        328.99        13.38 o
   8   5   5         50.10         53.66         5.27 o
  -5   6   5         21.52         24.66         1.95 o
  -4   6   5        147.88        135.88         4.00 o
  -3   6   5        458.99        452.89         6.81 o
  -2   6   5        465.98        472.82        11.61 o
  -1   6   5        155.78        157.51         3.55 o
   0   6   5        483.65        448.09        15.34 o
   1   6   5         93.39         86.44         4.21 o
   2   6   5          9.24          9.53         1.54 o
   3   6   5         97.68         85.93         5.18 o
   4   6   5       1990.52       1942.10        39.12 o
   5   6   5         10.19         12.07         1.68 o
   6   6   5         42.34         42.09         2.91 o
   7   6   5         91.98         94.29         4.47 o
  -5   7   5         54.91         54.91         2.96 o
  -4   7   5         26.91         26.69         1.69 o
  -3   7   5        217.80        223.09         5.00 o
  -2   7   5         22.20         21.98         1.62 o
  -1   7   5         22.48         22.66         1.49 o
   0   7   5        194.60        191.57         5.50 o
   1   7   5        655.37        630.77        12.29 o
   2   7   5         18.49         20.49         2.00 o
   3   7   5         51.62         55.59         3.18 o
   4   7   5        145.72        138.33         5.05 o
   5   7   5        596.68        601.37        10.72 o
   6   7   5         53.72         55.41         3.55 o
   7   7   5         29.10         26.02         2.69 o
  -4   8   5          0.39          1.70         0.76 o
  -3   8   5        127.89        126.92         5.38 o
  -2   8   5        146.44        157.09         7.71 o
  -1   8   5         26.38         30.72         2.58 o
   0   8   5         27.07         25.49         2.39 o
   1   8   5        494.81        476.83         9.28 o
   2   8   5        319.96        302.33         7.51 o
   3   8   5        411.91        414.15         8.93 o
   4   8   5         53.03         51.87         3.46 o
   5   8   5        275.34        263.09         7.61 o
   6   8   5        125.66        118.05         5.37 o
  -3   9   5          1.70          1.47         1.09 o
  -2   9   5        308.51        302.28        17.84 o
  -1   9   5        216.20        219.12         6.81 o
   0   9   5         75.62         78.10         4.14 o
   1   9   5        179.60        171.85         6.02 o
   2   9   5        303.72        294.30         7.93 o
   3   9   5         89.46         84.76         4.47 o
   4   9   5        321.29        300.32         8.37 o
   5   9   5        125.44        129.51         5.74 o
  -2  10   5         77.48         84.21         4.67 o
  -1  10   5         90.65         95.39         4.90 o
   0  10   5         21.22         18.66         2.44 o
   1  10   5        118.96        115.59         5.32 o
   2  10   5        339.72        342.28        16.30 o
   3  10   5          0.37          1.14         0.98 o
   0  -6   6         76.52         72.12         4.04 o
   1  -6   6          8.07          8.83         2.53 o
   2  -6   6          5.67          3.11         1.46 o
   3  -6   6         54.30         53.99         3.55 o
  -2  -5   6          6.37          3.54         1.53 o
  -1  -5   6          0.07         -0.48         0.49 o
   0  -5   6        101.94         92.84         4.31 o
   1  -5   6         78.88         81.59         3.89 o
   2  -5   6          1.51         -0.21         0.68 o
   3  -5   6          6.58          4.13         1.20 o
   4  -5   6        141.89        136.74         5.45 o
   5  -5   6         31.96         33.11         4.52 o
  -3  -4   6        194.83        192.89        11.11 o
  -2  -4   6        133.24        137.96         5.43 o
  -1  -4   6          2.69          1.87         0.84 o
   0  -4   6         38.33         40.77         2.79 o
   1  -4   6        471.54        456.16         8.54 o
   2  -4   6        314.40        325.03         5.58 o
   3  -4   6        116.62        118.17         4.56 o
   4  -4   6        225.33        224.40         6.61 o
   5  -4   6        302.32        306.31        20.10 o
   6  -4   6         44.10         41.77         3.86 o
  -4  -3   6          0.27          0.72         0.86 o
  -3  -3   6        346.13        326.35        12.74 o
  -2  -3   6        672.41        686.00        11.93 o
  -1  -3   6        399.08        389.84         8.26 o
   0  -3   6        787.35        763.89        15.36 o
   1  -3   6        523.30        538.58        11.26 o
   2  -3   6        187.33        194.55         4.06 o
   3  -3   6        665.26        616.36         9.65 o
   4  -3   6        267.79        264.85         6.75 o
   5  -3   6        625.60        609.83        10.83 o
   6  -3   6         12.26         11.26         1.99 o
   7  -3   6         19.09         21.90         2.64 o
  -5  -2   6        248.33        263.96        10.58 o
  -4  -2   6        666.49        661.69        12.27 o
  -3  -2   6        318.44        300.58         7.84 o
  -2  -2   6        803.28        766.06        11.73 o
  -1  -2   6         75.91         77.35         3.61 o
   0  -2   6        255.01        242.55         5.94 o
   1  -2   6       1154.93       1127.43         9.24 o
   2  -2   6        461.43        454.13         5.77 o
   3  -2   6         25.84         23.67         1.39 o
   4  -2   6        136.36        131.98         5.81 o
   5  -2   6        223.69        219.39         6.25 o
   6  -2   6        105.29        111.78         4.82 o
   7  -2   6          7.59          7.01         2.09 o
  -5  -1   6        143.84        150.98         6.14 o
  -4  -1   6         85.72         84.56         4.83 o
  -3  -1   6          5.97          6.71         1.42 o
  -2  -1   6        744.41        725.83        15.09 o
  -1  -1   6        314.31        310.83         6.81 o
   0  -1   6        211.01        203.13         5.21 o
   1  -1   6         12.82         13.33         1.00 o
   2  -1   6        698.24        691.68         6.74 o
   3  -1   6        276.02        272.29         4.25 o
   4  -1   6         97.57        102.76         3.86 o
   5  -1   6         62.99         62.54         7.86 o
   6  -1   6        191.77        192.80         6.03 o
   7  -1   6         48.59         46.33         3.31 o
   8  -1   6        123.18        124.40         5.63 o
  -5   0   6        384.17        382.47         9.42 o
  -4   0   6          0.20          0.00         0.57 o
  -3   0   6          0.67          0.96         0.68 o
  -2   0   6         49.55         49.56         2.91 o
  -1   0   6       1104.65       1117.01        12.49 o
   0   0   6        361.03        365.22        13.04 o
   1   0   6        151.35        162.83         6.28 o
   2   0   6        501.58        493.82         5.49 o
   3   0   6        488.42        477.27         5.47 o
   4   0   6        112.29        110.23         2.62 o
   5   0   6        899.36        881.59        24.35 o
   6   0   6        476.82        483.38        12.77 o
   7   0   6        172.74        165.28        10.55 o
   8   0   6         68.33         68.91         5.24 o
  -5   1   6        150.22        150.73         5.88 o
  -4   1   6        317.62        315.78         7.88 o
  -3   1   6        210.08        204.17         5.95 o
  -2   1   6        329.15        319.99         6.97 o
  -1   1   6       1187.82       1212.16        12.71 o
   0   1   6        660.84        643.31         8.55 o
   1   1   6        793.09        764.73         6.45 o
   2   1   6       2735.34       2751.01        13.48 o
   3   1   6       1008.72        998.31        13.08 o
   4   1   6        102.18        103.06         2.31 o
   5   1   6        688.17        677.83        12.47 o
   6   1   6        742.79        750.72        22.60 o
   7   1   6        637.93        631.09        11.04 o
   8   1   6         14.61         18.25         2.24 o
  -6   2   6        174.32        173.02         6.55 o
  -5   2   6        112.51        116.63         5.13 o
  -4   2   6        547.86        533.66        14.42 o
  -3   2   6        168.23        167.52         5.30 o
  -2   2   6       1299.92       1316.91        13.81 o
  -1   2   6       1212.87       1152.58        13.54 o
   0   2   6       1778.86       1775.82        23.68 o
   1   2   6          0.49          3.04         1.06 o
   2   2   6        733.29        714.87        16.54 o
   3   2   6       2311.27       2276.90        25.63 o
   4   2   6        338.48        322.14         4.73 o
   5   2   6          4.03          6.92         1.00 o
   6   2   6        166.60        152.28         4.92 o
   7   2   6         66.65         76.84         3.21 o
   8   2   6         56.62         55.12         3.56 o
  -6   3   6         21.19         25.16         2.75 o
  -5   3   6        203.94        210.01         6.70 o
  -4   3   6        695.84        689.97        11.33 o
  -3   3   6        160.48        161.59         5.17 o
  -2   3   6          2.91          3.59         0.61 o
  -1   3   6        163.10        156.95         4.02 o
   0   3   6       1532.93       1479.33        21.03 o
   1   3   6        953.65        976.91         7.70 o
   2   3   6        187.56        205.49         5.09 o
   3   3   6         13.61         10.68         0.93 o
   4   3   6        518.35        505.94         6.13 o
   5   3   6        150.79        146.24         3.36 o
   6   3   6        129.44        126.93         5.45 o
   7   3   6         55.98         63.03         3.43 o
   8   3   6         23.70         16.14         1.78 o
  -5   4   6         26.97         24.98         2.49 o
  -4   4   6         36.80         42.72         2.96 o
  -3   4   6        819.61        818.58        11.52 o
  -2   4   6          5.81          6.26         0.87 o
  -1   4   6        100.00         99.00         2.74 o
   0   4   6        159.39        160.38         3.36 o
   1   4   6         91.14         81.16         2.33 o
   2   4   6        226.42        227.67         3.74 o
   3   4   6        734.23        728.69        10.97 o
   4   4   6        390.70        385.33        10.60 o
   5   4   6         55.98         57.16         2.18 o
   6   4   6        299.49        300.92         8.82 o
   7   4   6        714.44        696.77        10.94 o
   8   4   6        399.17        408.54        14.18 o
  -5   5   6          1.70          1.65         0.83 o
  -4   5   6        101.23         91.14         4.76 o
  -3   5   6        249.45        250.37         5.08 o
  -2   5   6         92.18         95.33         3.01 o
  -1   5   6        288.08        280.90         4.82 o
   0   5   6        796.36        768.97        14.93 o
   1   5   6        602.94        579.61        11.37 o
   2   5   6         37.18         38.71         1.56 o
   3   5   6        713.06        717.27        28.38 o
   4   5   6       2554.38       2503.64        48.60 o
   5   5   6        613.61        589.66         9.45 o
   6   5   6         26.09         30.68         2.39 o
   7   5   6        211.34        210.07         9.78 o
   8   5   6        241.80        255.74        11.48 o
  -5   6   6        117.03        111.10         4.98 o
  -4   6   6        154.11        150.83         4.34 o
  -3   6   6        319.32        330.41        10.10 o
  -2   6   6        369.10        361.48         6.00 o
  -1   6   6         16.00         14.53         1.58 o
   0   6   6        451.97        427.19         5.76 o
   1   6   6       1838.22       1800.37        10.98 o
   2   6   6        388.52        364.79         7.28 o
   3   6   6        298.85        289.16         7.70 o
   4   6   6        290.98        276.34         6.68 o
   5   6   6        350.47        353.47         7.80 o
   6   6   6        104.74        110.34         4.61 o
   7   6   6         88.27         85.68         4.29 o
  -4   7   6          3.04          2.01         0.75 o
  -3   7   6        230.70        232.25         5.29 o
  -2   7   6        359.04        375.57         6.35 o
  -1   7   6        106.38        105.56         3.19 o
   0   7   6         59.79         55.90         3.14 o
   1   7   6        144.51        133.11         4.73 o
   2   7   6        806.76        763.60        11.24 o
   3   7   6         76.41         76.84         4.98 o
   4   7   6          4.91          5.09         1.29 o
   5   7   6         50.91         47.26         3.17 o
   6   7   6         28.66         28.69         2.67 o
   7   7   6         70.06         72.65         4.23 o
  -4   8   6          4.58          5.58         1.40 o
  -3   8   6          0.07         -0.47         0.65 o
  -2   8   6        153.84        152.61         5.55 o
  -1   8   6        103.43        106.66         4.58 o
   0   8   6         57.24         59.45         3.44 o
   1   8   6        131.95        126.31         4.94 o
   2   8   6        134.30        136.20         5.15 o
   3   8   6         39.15         34.39         2.80 o
   4   8   6        244.28        231.01         6.95 o
   5   8   6        359.24        346.66         8.76 o
   6   8   6        128.39        134.36         5.75 o
  -3   9   6         27.65         31.85         3.04 o
  -2   9   6        115.38        117.15         5.22 o
  -1   9   6         57.03         54.54         6.14 o
   0   9   6          1.52          2.41         1.09 o
   1   9   6        193.39        191.39         6.42 o
   2   9   6        318.82        330.19         8.49 o
   3   9   6        200.44        217.19         7.05 o
   4   9   6          0.17         -0.21         0.77 o
   5   9   6        307.43        304.23         8.75 o
  -1  10   6        172.97        196.55         8.05 o
   0  10   6         55.16         67.85         4.17 o
   1  10   6         72.15         70.55         4.27 o
   2  10   6         64.87         55.78         3.94 o
   3  10   6        278.93        282.16         8.51 o
   0  -5   7         23.61         23.92         2.53 o
   1  -5   7        105.72        103.90         7.09 o
   2  -5   7         23.10         27.65         3.97 o
   3  -5   7         17.20         18.10         3.33 o
  -2  -4   7          9.17          9.40         1.92 o
  -1  -4   7         30.86         28.81         2.69 o
   0  -4   7         48.64         44.30         3.12 o
   1  -4   7         25.08         26.29         2.42 o
   2  -4   7          0.57          1.36         1.21 o
   3  -4   7          0.13          0.38         0.62 o
   4  -4   7        156.97        170.90         6.41 o
   5  -4   7         86.36         86.34         4.58 o
  -3  -3   7        122.06        117.10         5.45 o
  -2  -3   7         90.12         89.28         4.60 o
  -1  -3   7          7.94         10.41         1.87 o
   0  -3   7         19.23         18.57         2.13 o
   1  -3   7        317.53        329.99        14.47 o
   2  -3   7        809.57        803.46        11.19 o
   3  -3   7         48.08         52.76         5.81 o
   4  -3   7        139.97        138.37         5.12 o
   5  -3   7        250.77        253.43         7.33 o
   6  -3   7        276.97        278.98         8.14 o
  -4  -2   7         21.27         21.01         4.14 o
  -3  -2   7         38.28         37.14         3.44 o
  -2  -2   7        715.86        710.68        12.16 o
  -1  -2   7        865.41        852.01        12.63 o
   0  -2   7        141.53        149.99         5.12 o
   1  -2   7        296.05        300.14         9.66 o
   2  -2   7        773.65        758.53         8.32 o
   3  -2   7        802.98        783.86        10.83 o
   4  -2   7        136.01        138.41         4.89 o
   5  -2   7        307.13        314.60         7.77 o
   6  -2   7         32.97         30.86         2.81 o
   7  -2   7         36.40         36.49         3.17 o
  -4  -1   7        247.03        250.80        11.93 o
  -3  -1   7        108.35        108.87         4.96 o
  -2  -1   7        303.39        304.39         7.75 o
  -1  -1   7        461.64        447.14         8.87 o
   0  -1   7        639.95        612.95        12.17 o
   1  -1   7        405.28        413.12         7.72 o
   2  -1   7        111.66        122.85         3.10 o
   3  -1   7        329.78        320.17         5.03 o
   4  -1   7         69.76         69.06         3.34 o
   5  -1   7        185.75        194.08         5.87 o
   6  -1   7        193.59        206.27         6.49 o
   7  -1   7          0.64          0.33         0.67 o
  -4   0   7        364.88        372.87        17.61 o
  -3   0   7         23.39         28.52         2.60 o
  -2   0   7        271.06        266.44        14.06 o
  -1   0   7        236.87        237.30         6.29 o
   0   0   7          6.39          6.08         1.24 o
   1   0   7         22.95         21.63         1.25 o
   2   0   7        610.53        607.09         6.59 o
   3   0   7          0.50          0.12         0.32 o
   4   0   7         31.05         36.12         2.44 o
   5   0   7          0.52          0.64         0.51 o
   6   0   7        420.00        422.21        13.28 o
   7   0   7        187.39        188.92        10.80 o
  -5   1   7         24.46         25.26         2.82 o
  -4   1   7         94.42         91.38         6.76 o
  -3   1   7          0.28         -0.40         0.55 o
  -2   1   7          4.72          7.86         1.51 o
  -1   1   7        787.68        755.66        10.91 o
   0   1   7        439.70        427.45         7.80 o
   1   1   7         27.53         26.08         3.34 o
   2   1   7         41.92         45.42         1.88 o
   3   1   7        905.90        871.16         6.87 o
   4   1   7       1675.75       1644.03        21.49 o
   5   1   7         84.01         83.28         3.67 o
   6   1   7        336.32        342.72         7.82 o
   7   1   7        214.78        223.35         6.95 o
   8   1   7        119.78        114.19         5.27 o
  -5   2   7         78.86         83.46         4.60 o
  -4   2   7        233.75        235.03         8.53 o
  -3   2   7        786.50        772.79        12.17 o
  -2   2   7         13.01         12.02         1.69 o
  -1   2   7        233.56        238.70         6.08 o
   0   2   7       1455.85       1414.69         9.05 o
   1   2   7       1228.41       1198.33        12.18 o
   2   2   7        531.29        530.44         6.06 o
   3   2   7        941.28        941.25        11.81 o
   4   2   7        395.92        381.66         5.39 o
   5   2   7        700.92        677.05        11.98 o
   6   2   7        254.39        276.83         8.43 o
   7   2   7        390.57        396.06         7.32 o
   8   2   7         10.10          8.21         1.79 o
  -5   3   7         27.07         27.27         2.75 o
  -4   3   7        238.52        240.89         7.21 o
  -3   3   7        592.26        594.44        10.58 o
  -2   3   7        478.08        480.02         8.94 o
  -1   3   7        441.48        433.74         9.73 o
   0   3   7        999.72        965.49        16.05 o
   1   3   7        205.25        199.65         3.75 o
   2   3   7        285.15        280.91         5.35 o
   3   3   7       1274.76       1274.95        20.39 o
   4   3   7        345.43        345.70         5.19 o
   5   3   7         13.31         15.25         1.25 o
   6   3   7          5.40          5.01         1.11 o
   7   3   7        331.95        337.82         7.98 o
   8   3   7        222.95        229.47         5.94 o
  -5   4   7         28.91         29.09         2.85 o
  -4   4   7        273.87        270.37         7.58 o
  -3   4   7        118.23        127.74         4.97 o
  -2   4   7        199.44        199.79         5.77 o
  -1   4   7         34.99         35.37         1.75 o
   0   4   7        680.21        688.99         7.28 o
   1   4   7        190.66        186.03         3.75 o
   2   4   7          7.46          5.94         0.91 o
   3   4   7         70.74         73.40         2.55 o
   4   4   7        577.44        570.08         8.89 o
   5   4   7        138.98        147.16         3.57 o
   6   4   7         68.72         60.11         2.45 o
   7   4   7         20.41         24.04         2.22 o
   8   4   7         93.42         90.63         6.98 o
  -5   5   7         23.61         20.29         2.45 o
  -4   5   7         27.16         24.73         2.49 o
  -3   5   7        183.45        188.33         5.99 o
  -2   5   7        119.52        129.43         9.18 o
  -1   5   7         37.33         32.55         1.80 o
   0   5   7          0.28          0.20         0.42 o
   1   5   7       1409.35       1388.06        13.92 o
   2   5   7        400.87        391.76         5.35 o
   3   5   7          8.90          8.18         1.26 o
   4   5   7        276.67        277.23         6.33 o
   5   5   7        330.83        314.22         7.07 o
   6   5   7        309.81        297.93         7.17 o
   7   5   7        214.73        219.35        10.20 o
  -4   6   7         55.25         53.52         3.54 o
  -3   6   7        160.80        159.41         5.59 o
  -2   6   7        243.52        245.81         5.17 o
  -1   6   7        270.10        270.46         5.16 o
   0   6   7        166.40        172.38         4.13 o
   1   6   7        289.03        276.23         4.67 o
   2   6   7        768.67        757.14        10.75 o
   3   6   7        456.04        439.39         8.35 o
   4   6   7        330.87        322.73         7.36 o
   5   6   7        357.94        347.51         7.89 o
   6   6   7         97.29        101.06         4.50 o
   7   6   7         78.82         73.34         4.07 o
  -4   7   7         57.16         62.17         3.80 o
  -3   7   7         58.15         59.78         3.39 o
  -2   7   7        288.88        291.09         5.84 o
  -1   7   7        224.81        226.11         5.02 o
   0   7   7        231.70        219.66         6.17 o
   1   7   7        875.39        847.75        13.59 o
   2   7   7        275.09        276.67         6.95 o
   3   7   7         17.70         17.39         2.03 o
   4   7   7        176.61        165.00         5.64 o
   5   7   7        694.23        668.75        16.11 o
   6   7   7        162.67        168.75         6.08 o
   7   7   7         30.40         30.87         2.90 o
  -3   8   7         41.76         46.81         3.33 o
  -2   8   7        300.29        308.08        14.68 o
  -1   8   7        134.08        145.41         5.44 o
   0   8   7          0.44         -0.05         0.64 o
   1   8   7         74.39         71.00         5.01 o
   2   8   7        153.39        154.43         5.58 o
   3   8   7        215.13        224.67         8.84 o
   4   8   7          7.75          6.91         1.57 o
   5   8   7         75.40         67.93         4.08 o
   6   8   7        141.31        140.99         6.11 o
  -2   9   7         18.72         19.16         2.50 o
  -1   9   7        120.36        127.54         5.46 o
   0   9   7         57.35         65.62         5.50 o
   1   9   7         10.67          8.51         1.88 o
   2   9   7        129.11        122.97         5.37 o
   3   9   7        187.15        183.45         6.58 o
   4   9   7        109.31        114.83         5.37 o
   5   9   7         85.87         90.05         4.91 o
  -1  10   7         64.55         67.15         4.31 o
   0  10   7         88.17         95.25         5.00 o
   1  10   7         28.73         29.09         3.02 o
   2  10   7        175.98        181.83         6.86 o
   3  10   7         84.86         97.88         5.23 o
   0  -4   8          1.41          1.02         0.86 o
   1  -4   8         92.68         92.40         4.76 o
   2  -4   8         95.34        102.51         7.24 o
   3  -4   8         11.75          6.08         2.10 o
  -1  -3   8        104.22         98.35         4.89 o
   0  -3   8          3.27          1.32         0.88 o
   1  -3   8          5.26          3.14         1.09 o
   2  -3   8         64.34         68.14         5.76 o
   3  -3   8         22.40         23.92         3.59 o
   4  -3   8         35.61         34.82         2.81 o
   5  -3   8        113.36        122.60         5.36 o
  -2  -2   8          7.00          5.81         1.51 o
  -1  -2   8         68.62         74.45         4.19 o
   0  -2   8        223.77        214.68         6.60 o
   1  -2   8        192.07        198.48         6.09 o
   2  -2   8        349.37        365.79         7.90 o
   3  -2   8        118.34        113.83         4.62 o
   4  -2   8        136.02        135.20         5.06 o
   5  -2   8        236.35        251.36         7.26 o
   6  -2   8        322.33        329.29        11.24 o
  -3  -1   8        170.14        176.06         7.24 o
  -2  -1   8        366.44        368.26         9.13 o
  -1  -1   8        609.20        613.62        18.21 o
   0  -1   8        249.10        245.37         6.81 o
   1  -1   8         71.10         76.74         3.74 o
   2  -1   8        978.08        964.75        12.32 o
   3  -1   8        525.79        530.85         7.03 o
   4  -1   8        133.11        127.48         4.72 o
   5  -1   8         65.19         71.57         3.81 o
   6  -1   8        116.44        123.36         5.28 o
  -3   0   8         69.84         73.21         4.34 o
  -2   0   8         72.70         73.90         4.10 o
  -1   0   8        694.12        692.97        11.56 o
   0   0   8        678.16        650.53        13.70 o
   1   0   8         93.48         91.61         3.96 o
   2   0   8         40.78         35.69         1.81 o
   3   0   8        482.72        484.87         6.48 o
   4   0   8        172.20        173.69         5.27 o
   5   0   8        126.50        134.95         4.96 o
   6   0   8         20.94         25.85         2.47 o
   7   0   8          8.33          8.72         1.76 o
  -4   1   8        227.49        239.64         7.84 o
  -3   1   8        238.70        247.45        10.92 o
  -2   1   8         10.59         10.71         1.80 o
  -1   1   8          1.17         -0.30         0.56 o
   0   1   8        116.77        122.14         4.58 o
   1   1   8        163.04        156.23         4.94 o
   2   1   8         12.25         16.18         1.28 o
   3   1   8        584.98        598.85         7.10 o
   4   1   8          7.90          5.37         1.10 o
   5   1   8          0.21          0.92         0.62 o
   6   1   8        231.97        244.32         6.90 o
   7   1   8        186.49        170.92         6.17 o
  -4   2   8         72.49         68.44         4.24 o
  -3   2   8         19.64         21.33         2.51 o
  -2   2   8         31.57         32.88         2.76 o
  -1   2   8        204.35        207.45         6.10 o
   0   2   8        184.47        184.78         5.53 o
   1   2   8         48.63         49.57         3.86 o
   2   2   8        553.89        552.18         6.64 o
   3   2   8        188.10        174.71         3.84 o
   4   2   8       1150.67       1152.32        10.01 o
   5   2   8         28.00         25.44         2.19 o
   6   2   8         70.65         67.34         2.98 o
   7   2   8        316.61        325.53         8.31 o
  -4   3   8         65.49         68.17         4.15 o
  -3   3   8        282.17        291.49         7.99 o
  -2   3   8         47.75         49.71         3.29 o
  -1   3   8        142.98        151.22         5.18 o
   0   3   8       1267.82       1244.42        18.36 o
   1   3   8        938.38        903.71         9.82 o
   2   3   8        184.58        181.31         3.88 o
   3   3   8         84.98         83.08         2.70 o
   4   3   8        964.03        944.30        14.94 o
   5   3   8        476.92        491.23         6.77 o
   6   3   8        231.83        229.65        10.88 o
   7   3   8        143.18        149.03         5.52 o
  -4   4   8          9.45         11.67         1.95 o
  -3   4   8        743.57        772.11        12.83 o
  -2   4   8        532.74        526.41        10.04 o
  -1   4   8         32.99         33.31         2.52 o
   0   4   8         67.47         68.10         2.46 o
   1   4   8       1125.15       1098.22         9.61 o
   2   4   8        498.93        488.56         6.42 o
   3   4   8        194.03        197.91         4.12 o
   4   4   8         17.91         23.28         1.54 o
   5   4   8        397.33        375.26         5.99 o
   6   4   8         21.78         23.83         3.01 o
   7   4   8        166.94        176.55         9.16 o
  -4   5   8          8.48         14.20         2.09 o
  -3   5   8         42.23         48.20         3.37 o
  -2   5   8        270.09        275.69         7.26 o
  -1   5   8         78.47         79.82         3.76 o
   0   5   8        241.48        241.55         4.74 o
   1   5   8        144.91        143.87         3.62 o
   2   5   8          5.89          7.11         1.85 o
   3   5   8        101.84        102.44         2.99 o
   4   5   8        235.80        231.56         6.60 o
   5   5   8        317.42        307.05         7.20 o
   6   5   8          0.58          0.13         0.68 o
   7   5   8          0.57          1.61         1.50 o
  -4   6   8         48.88         47.31         3.46 o
  -3   6   8          7.66          6.47         2.90 o
  -2   6   8        133.02        135.64         5.16 o
  -1   6   8         36.19         35.87         2.07 o
   0   6   8         29.83         30.27         2.21 o
   1   6   8        358.59        354.03         5.69 o
   2   6   8        325.44        315.65         7.20 o
   3   6   8          0.70         -0.37         0.58 o
   4   6   8        106.84        101.86         4.33 o
   5   6   8        309.91        308.31         7.61 o
   6   6   8        450.48        432.82         9.31 o
   7   6   8        113.41        121.45         8.10 o
  -3   7   8         22.66         23.99         2.48 o
  -2   7   8        234.09        244.14         5.54 o
  -1   7   8        309.28        319.13         9.36 o
   0   7   8          0.41          1.42         0.86 o
   1   7   8         93.10         89.26         6.29 o
   2   7   8        451.74        443.72        13.75 o
   3   7   8        369.29        371.08         8.60 o
   4   7   8        223.63        210.70         6.49 o
   5   7   8        143.55        137.75         5.44 o
   6   7   8        244.19        252.78         7.55 o
  -2   8   8         44.11         48.24         3.39 o
  -1   8   8        265.64        287.74         7.78 o
   0   8   8        204.44        214.90         6.65 o
   1   8   8          2.68          2.90         1.12 o
   2   8   8        228.73        221.60         6.80 o
   3   8   8        416.30        397.95         9.19 o
   4   8   8         87.63         88.99         4.56 o
   5   8   8        147.21        141.52         5.82 o
   6   8   8        115.32        126.75         5.71 o
  -1   9   8         70.11         78.59         4.45 o
   0   9   8         18.68         20.64         2.54 o
   1   9   8        100.01         96.94         4.82 o
   2   9   8        252.76        252.81         9.46 o
   3   9   8         59.18         67.05         4.17 o
   4   9   8          0.59         -0.25         0.85 o
   1  10   8         13.13          9.50         2.77 o
   2  10   8          6.44          4.45         2.53 o
   1  -3   9         56.47         51.39         4.67 o
   2  -3   9         74.55         78.24         6.57 o
   3  -3   9         17.39          9.03         2.81 o
  -1  -2   9        116.45        112.54         6.56 o
   0  -2   9          5.16          5.55         1.38 o
   1  -2   9         13.65         13.23         2.07 o
   2  -2   9         32.45         36.97         4.54 o
   3  -2   9        180.65        189.46         9.65 o
   4  -2   9         67.39         64.36         5.87 o
   5  -2   9          1.57          2.38         1.04 o
  -2  -1   9          0.48          0.14         0.79 o
  -1  -1   9        175.80        175.82         6.51 o
   0  -1   9        239.61        249.81         7.43 o
   1  -1   9         94.56         92.73         4.43 o
   2  -1   9        128.04        135.77         5.10 o
   3  -1   9        186.71        180.65         9.12 o
   4  -1   9        198.39        184.47         5.92 o
   5  -1   9        222.16        224.15         6.92 o
   6  -1   9        223.38        230.92        10.86 o
  -2   0   9        144.41        148.60         6.38 o
  -1   0   9         77.65         77.31         4.30 o
   0   0   9        436.78        419.71        12.94 o
   1   0   9        225.64        227.92         6.64 o
   2   0   9        379.74        379.84         8.50 o
   3   0   9        536.11        559.35         9.59 o
   4   0   9        211.57        202.08         6.03 o
   5   0   9         16.87         15.99         2.01 o
   6   0   9        124.00        138.87         5.62 o
  -3   1   9        149.58        154.20         6.45 o
  -2   1   9        112.41        122.36         5.93 o
  -1   1   9        281.29        288.94        10.36 o
   0   1   9        393.57        401.14         8.89 o
   1   1   9         51.76         54.33         3.29 o
   2   1   9        118.98        117.14         4.51 o
   3   1   9        135.58        143.96         3.75 o
   4   1   9        167.60        172.70         8.58 o
   5   1   9         48.90         47.54         3.12 o
   6   1   9          9.19         10.35         3.14 o
   7   1   9         17.42         18.66         2.32 o
  -3   2   9        154.60        158.38         6.38 o
  -2   2   9          9.07          8.18         1.82 o
  -1   2   9          1.96          1.17         0.84 o
   0   2   9        179.85        183.63        10.30 o
   1   2   9        845.16        848.76        15.35 o
   2   2   9         63.79         62.69         3.33 o
   3   2   9          1.16          1.39         0.55 o
   4   2   9         60.63         56.91         2.12 o
   5   2   9        193.52        183.08         4.71 o
   6   2   9        138.60        138.00         5.33 o
   7   2   9         84.63         87.09         4.52 o
  -3   3   9        126.64        131.14         5.73 o
  -2   3   9        262.40        256.45         7.61 o
  -1   3   9         18.91         18.71         2.22 o
   0   3   9          6.58          7.34         1.57 o
   1   3   9        250.53        244.23         6.48 o
   2   3   9        135.25        123.60         3.42 o
   3   3   9        311.97        315.01         5.51 o
   4   3   9        393.29        392.65         7.00 o
   5   3   9        151.99        138.09        11.64 o
   6   3   9        130.26        126.41         5.00 o
   7   3   9        271.66        287.85         6.58 o
  -3   4   9         53.53         53.38         3.80 o
  -2   4   9        135.65        142.59         6.39 o
  -1   4   9        203.67        201.52         6.39 o
   0   4   9        388.09        376.18         8.23 o
   1   4   9        218.43        213.33         6.00 o
   2   4   9        573.23        560.52         7.33 o
   3   4   9          8.08          9.15         1.14 o
   4   4   9        890.07        895.93         9.49 o
   5   4   9        563.21        560.34         7.71 o
   6   4   9         74.33         73.08         3.75 o
   7   4   9          6.96          6.83         2.48 o
  -3   5   9        157.26        177.22         6.56 o
  -2   5   9        241.35        245.49         7.37 o
  -1   5   9        101.73        102.47         4.59 o
   0   5   9        105.10        108.36         4.45 o
   1   5   9        328.25        331.13         5.74 o
   2   5   9        541.88        537.53         7.26 o
   3   5   9         83.04         84.47         2.94 o
   4   5   9         14.26         15.90         1.40 o
   5   5   9        119.75        136.50         5.01 o
   6   5   9        141.13        153.77         8.49 o
   7   5   9         75.82         73.10         6.38 o
  -3   6   9          9.78          8.46         1.81 o
  -2   6   9        258.29        264.57         7.59 o
  -1   6   9        265.44        271.00         7.30 o
   0   6   9         13.90         11.58         1.31 o
   1   6   9         28.97         33.04         1.94 o
   2   6   9        146.60        152.29         5.19 o
   3   6   9        322.30        316.48         7.55 o
   4   6   9          0.26         -0.36         0.51 o
   5   6   9        130.70        124.29         5.04 o
   6   6   9         49.81         51.03         3.43 o
  -2   7   9         17.84         17.99         2.23 o
  -1   7   9         49.37         47.73         4.99 o
   0   7   9        111.80        118.03         4.81 o
   1   7   9         46.58         50.41         3.26 o
   2   7   9         79.31         69.11         3.83 o
   3   7   9        160.69        151.11         5.60 o
   4   7   9         67.40         62.46         3.76 o
   5   7   9        218.99        221.08         7.01 o
   6   7   9        320.67        315.70         9.49 o
  -1   8   9        111.41        115.65         6.09 o
   0   8   9         27.84         26.36         2.85 o
   1   8   9         77.02         75.55         4.14 o
   2   8   9        515.65        510.99        10.50 o
   3   8   9        158.52        158.53         6.02 o
   4   8   9         74.98         72.07         4.22 o
   5   8   9         15.08         15.81         2.37 o
   0   9   9        194.39        222.85         7.35 o
   1   9   9         60.89         65.26         4.18 o
   2   9   9         11.59          9.19         2.04 o
   3   9   9        114.73        117.96         5.50 o
   4   9   9        137.28        153.86         8.80 o
   1  -1  10         16.12         12.51         2.43 o
   2  -1  10         18.53         21.10         2.43 o
   3  -1  10        112.74        123.60         8.03 o
   4  -1  10         49.10         43.54         4.95 o
  -1   0  10         79.03         81.00         4.74 o
   0   0  10        280.81        295.50         8.44 o
   1   0  10         97.89         93.35         4.71 o
   2   0  10         31.01         26.14         2.56 o
   3   0  10        137.84        145.45         8.49 o
   4   0  10        421.28        427.61        14.36 o
   5   0  10        188.39        185.56         7.23 o
  -1   1  10         37.58         34.77         3.20 o
   0   1  10        254.26        262.74         7.80 o
   1   1  10        566.35        558.86        10.88 o
   2   1  10        225.49        231.38         6.80 o
   3   1  10         56.94         63.41         3.55 o
   4   1  10        114.62        119.40         9.27 o
   5   1  10        115.28        112.99         4.90 o
   6   1  10         90.44         99.28         4.85 o
  -2   2  10        326.92        338.53         9.40 o
  -1   2  10         61.23         64.89         4.05 o
   0   2  10        160.30        159.93         5.98 o
   1   2  10         62.13         66.59         3.87 o
   2   2  10         19.80         21.83         3.25 o
   3   2  10        112.78        126.82         4.85 o
   4   2  10        214.08        219.29         6.30 o
   5   2  10         34.12         31.55         2.63 o
   6   2  10          3.46          3.30         1.10 o
  -2   3  10         36.67         39.74         3.49 o
  -1   3  10         36.33         36.68         3.11 o
   0   3  10         35.13         39.50         3.08 o
   1   3  10         55.77         60.19         3.62 o
   2   3  10        110.67        111.24         4.65 o
   3   3  10          5.22          3.75         0.85 o
   4   3  10         56.51         59.24         2.64 o
   5   3  10        353.96        355.60         8.25 o
   6   3  10         81.04         74.17         3.34 o
  -2   4  10        126.86        133.10         5.87 o
  -1   4  10         20.87         17.32         2.44 o
   0   4  10         18.03         16.63         2.22 o
   1   4  10        498.93        494.04         9.78 o
   2   4  10        264.60        267.10         7.00 o
   3   4  10        211.97        205.07         4.77 o
   4   4  10         45.00         45.49         2.37 o
   5   4  10         97.74        104.12         4.45 o
   6   4  10        227.98        224.10         6.77 o
  -2   5  10        168.26        180.17         6.75 o
  -1   5  10        363.81        364.89         9.10 o
   0   5  10         64.24         69.78         3.92 o
   1   5  10         75.41         76.31         4.40 o
   2   5  10        330.02        324.67         6.00 o
   3   5  10        216.35        206.47         4.82 o
   4   5  10        176.93        191.28         5.97 o
   5   5  10        162.55        174.80         5.87 o
   6   5  10         70.72         64.49         5.82 o
  -2   6  10         50.74         53.97         3.83 o
  -1   6  10         66.07         76.00         4.31 o
   0   6  10        233.55        231.46        10.87 o
   1   6  10         53.83         55.21         3.45 o
   2   6  10        369.22        361.52         8.18 o
   3   6  10          4.18          4.59         1.25 o
   4   6  10         28.29         28.71         2.59 o
   5   6  10        149.14        151.09         5.70 o
   6   6  10        223.11        237.02        11.11 o
  -1   7  10         96.09        106.81         7.45 o
   0   7  10         41.50         47.72         5.01 o
   1   7  10          3.55          3.78         1.21 o
   2   7  10         78.32         78.43         4.13 o
   3   7  10        256.13        266.37         7.54 o
   4   7  10         32.27         30.79         2.84 o
   5   7  10          7.06          8.10         2.41 o
   0   8  10         81.22         80.41         6.61 o
   1   8  10         60.96         58.39         3.83 o
   2   8  10          0.21         -0.42         0.70 o
   3   8  10        179.57        189.57         6.74 o
   4   8  10         77.11         79.42         4.53 o
   1   1  11        124.29        125.45         5.68 o
   2   1  11         37.73         34.83         3.13 o
   3   1  11        105.13        112.85         7.72 o
   4   1  11        233.25        230.50        10.96 o
   0   2  11        119.02        134.15         5.89 o
   1   2  11        208.08        230.87         8.92 o
   2   2  11        246.44        240.97         7.40 o
   3   2  11         29.83         31.30         2.81 o
   4   2  11         67.07         73.13         6.00 o
   0   3  11          0.17         -0.05         0.73 o
   1   3  11        135.06        153.62         6.00 o
   2   3  11        271.98        278.28         7.78 o
   3   3  11         72.79         75.68         4.56 o
   4   3  11         15.42         19.77         3.26 o
   5   3  11         14.36         19.57         1.85 o
   0   4  11         96.16         89.34         4.72 o
   1   4  11         29.42         34.92         3.03 o
   2   4  11         22.40         24.47         2.58 o
   3   4  11         26.52         27.07         3.45 o
   4   4  11         57.01         57.90         3.46 o
   5   4  11         99.70         96.76         4.48 o
   0   5  11         44.23         43.35         3.41 o
   1   5  11         37.01         36.06         3.00 o
   2   5  11        204.06        206.91         6.55 o
   3   5  11        103.24         96.47         4.42 o
   4   5  11          6.28          4.16         2.32 o
   5   5  11        106.00        101.71         6.86 o
   0   6  11         27.80         26.54         2.81 o
   1   6  11         64.66         61.76         5.63 o
   2   6  11         49.07         46.23         5.01 o
   3   6  11        323.45        333.53        12.82 o
   4   6  11        192.04        180.97         6.29 o
   1   7  11         18.25         19.46         3.59 o
   2   7  11         54.28         62.26         5.78 o
   3   7  11         80.29         87.34         4.56 o
   4   7  11         79.62         85.66         4.58 o
                                                
